# Supplementary material for: Combining Computational Prediction of Cis-Regulatory Elements with a New Enhancer Assay to Efficiently Label Neuronal Structures in the Medaka Fish
Source: PLoS One. 2011 May 27;6(5):e19747. doi: 10.1371/journal.pone.0019747 (PMC3103512; doi:10.1371/journal.pone.0019747)
Supplement: Table S1 — List of all predicted CRMs. Medaka coordinates (genome version MEDAKA1) of all the predicted CRMs. (PDF) [file pone.0019747.s010.pdf]

module_id	chr	start	end	score
MEDMOD000001	1	178778	179650	12.3922
MEDMOD000012	1	457167	457754	10.4946
MEDMOD000023	1	781297	781341	10.7665
MEDMOD000027	1	804369	805283	10.5246
MEDMOD000031	1	859860	859951	11.6519
MEDMOD000041	1	947649	947862	28.6043
MEDMOD000046	1	979618	979912	11.4703
MEDMOD000062	1	1220335	1220418	13.5261
MEDMOD000064	1	1284910	1285068	14.0701
MEDMOD000084	1	1823993	1824340	15.852
MEDMOD000088	1	1901873	1901932	12.7272
MEDMOD000091	1	1922899	1922997	17.0601
MEDMOD000099	1	1974867	1974939	10.3396
MEDMOD000103	1	2127049	2127529	13.7281
MEDMOD000111	1	2489188	2489368	10.9626
MEDMOD000115	1	2511561	2511719	10.2047
MEDMOD000139	1	3293631	3293867	11.3319
MEDMOD000142	1	3388297	3388797	15.2973
MEDMOD000148	1	3487352	3487472	12.6592
MEDMOD000174	1	4285033	4285912	12.9652
MEDMOD000175	1	4291467	4291605	12.0123
MEDMOD000192	1	4533516	4534222	17.3131
MEDMOD000196	1	4553412	4554410	16.4371
MEDMOD000198	1	4558712	4559551	11.0164
MEDMOD000201	1	4561467	4562030	14.781
MEDMOD000252	1	4964613	4965001	10.128
MEDMOD000259	1	4986688	4986771	12.7821
MEDMOD000263	1	4996981	4997380	13.8071
MEDMOD000280	1	5314985	5315158	12.8882
MEDMOD000287	1	5465039	5465063	10.4006
MEDMOD000302	1	5727435	5727490	11.5813
MEDMOD000306	1	5821681	5822092	12.5548
MEDMOD000323	1	6362268	6362367	12.7876
MEDMOD000346	1	6614165	6614250	10.0168
MEDMOD000357	1	6877134	6877150	10.8955
MEDMOD000362	1	6910333	6910395	10.1672
MEDMOD000364	1	6921842	6921976	10.3346
MEDMOD000367	1	6951589	6951686	10.8245
MEDMOD000370	1	6969332	6969366	13.1122
MEDMOD000377	1	9438945	9439041	15.4913
MEDMOD000389	1	9490316	9490919	16.6517
MEDMOD000392	1	9509365	9509439	10.55
MEDMOD000403	1	9676646	9677322	17.3384
MEDMOD000407	1	9708609	9708685	10.5296
MEDMOD000416	1	9904376	9904385	11.4953
MEDMOD000426	1	10027472	10027583	10.6718
MEDMOD000436	1	10147037	10147089	13.4021
MEDMOD000441	1	10174583	10174723	17.5681
MEDMOD000445	1	10196155	10196245	11.9383
MEDMOD000463	1	10343186	10343274	15.3259
MEDMOD000470	1	10375678	10375846	10.7325
MEDMOD000476	1	10452407	10452601	10.0062
MEDMOD000483	1	10583712	10583904	11.1574
MEDMOD000491	1	10807291	10807530	16.1561
MEDMOD000493	1	10956833	10956941	11.7268
MEDMOD000537	1	11513673	11514547	11.3022
MEDMOD000545	1	11553767	11553847	19.1991
MEDMOD000568	1	11782831	11782936	15.1026
MEDMOD000574	1	11828687	11828989	13.3565
MEDMOD000578	1	11894935	11895829	12.8852
MEDMOD000590	1	12047815	12047915	14.2941
MEDMOD000603	1	12105871	12105962	19.2221
MEDMOD000613	1	12151808	12151888	14.6472
MEDMOD000622	1	12156646	12156753	15.6438
MEDMOD000623	1	12157099	12157204	11.0815
MEDMOD000625	1	12158186	12159090	10.6092
MEDMOD000626	1	12159838	12160042	20.6249
MEDMOD000627	1	12160275	12160373	10.9747
MEDMOD000630	1	12165409	12165462	12.6772
MEDMOD000632	1	12170231	12170419	14.1591
MEDMOD000634	1	12172259	12172295	15.206
MEDMOD000637	1	12173161	12173815	16.3884
MEDMOD000638	1	12174042	12174218	12.6736
MEDMOD000639	1	12174354	12175308	24.4388
MEDMOD000640	1	12175587	12175679	14.9348
MEDMOD000646	1	12180137	12180173	10.0578
MEDMOD000648	1	12182086	12182174	16.2304
MEDMOD000649	1	12183298	12183447	10.2237
MEDMOD000654	1	12189144	12189721	17.1144
MEDMOD000656	1	12191640	12191745	16.8556
MEDMOD000657	1	12194064	12194665	12.6939
MEDMOD000662	1	12204340	12204638	13.5439
MEDMOD000666	1	12216442	12216546	12.0537
MEDMOD000667	1	12217098	12217688	12.6857
MEDMOD000668	1	12218219	12218320	11.2165
MEDMOD000671	1	12220644	12220912	11.9183
MEDMOD000677	1	12237783	12238448	17.6301
MEDMOD000682	1	12254663	12254694	10.8085
MEDMOD000687	1	12265111	12265429	12.1862
MEDMOD000689	1	12270093	12270158	20.4401
MEDMOD000694	1	12277379	12277877	18.7364
MEDMOD000701	1	12289849	12290044	14.0678
MEDMOD000702	1	12308836	12309026	10.9567
MEDMOD000706	1	12326521	12326681	17.2461
MEDMOD000708	1	12344451	12344504	11.7173
MEDMOD000713	1	12393689	12393779	10.1672
MEDMOD000718	1	14246763	14246854	12.1742
MEDMOD000721	1	14249675	14249795	16.7153
MEDMOD000724	1	14254577	14254703	14.8071
MEDMOD000733	1	14307602	14308226	20.6809
MEDMOD000739	1	14420864	14420878	11.8883
MEDMOD000740	1	14421805	14421896	13.0642
MEDMOD000742	1	14422409	14422604	17.5387
MEDMOD000745	1	14425375	14425459	12.9072
MEDMOD000746	1	14425669	14425699	11.1804
MEDMOD000770	1	14753419	14754362	11.3714
MEDMOD000778	1	14856854	14857039	16.93
MEDMOD000788	1	14925173	14925347	10.7625
MEDMOD000789	1	14956955	14956999	11.2424
MEDMOD000791	1	14995944	14996241	10.7233
MEDMOD000798	1	15059006	15059030	10.4216
MEDMOD000799	1	15080925	15080957	11.0194
MEDMOD000800	1	15083176	15083287	13.8461
MEDMOD000813	1	15173731	15173837	22.2541
MEDMOD000818	1	15188471	15188495	10.3706
MEDMOD000835	1	15572454	15572534	11.8853
MEDMOD000841	1	15652771	15653023	18.1421
MEDMOD000845	1	16013627	16013723	12.7402
MEDMOD000849	1	16027737	16028635	13.1322
MEDMOD000851	1	16029487	16029803	12.4394
MEDMOD000853	1	16048800	16049511	10.4316
MEDMOD000861	1	16110777	16110886	14.9616
MEDMOD000863	1	16111940	16112028	11.3853
MEDMOD000877	1	16179362	16179416	13.5805
MEDMOD000884	1	16218268	16218427	12.4167
MEDMOD000886	1	16223088	16223297	11.7932
MEDMOD000887	1	16225015	16225673	10.3056
MEDMOD000899	1	16249386	16249454	13.6201
MEDMOD000909	1	16315326	16315350	10.5796
MEDMOD000924	1	16411118	16411622	18.4645
MEDMOD000929	1	16419230	16419331	11.4623
MEDMOD000933	1	16428740	16428789	10.4132
MEDMOD000934	1	16428913	16428977	11.4553
MEDMOD000937	1	16448957	16449250	12.0952
MEDMOD000940	1	16499674	16499751	12.6262
MEDMOD000944	1	16538259	16538567	11.2374
MEDMOD000948	1	16546616	16546675	14.3607
MEDMOD000952	1	16552451	16552548	14.1917
MEDMOD000956	1	16560346	16560450	15.0501
MEDMOD000957	1	16560618	16560919	31.1632
MEDMOD000970	1	16582244	16582586	13.4442
MEDMOD000973	1	16584375	16584482	15.3453
MEDMOD000975	1	16585752	16585840	10.2348
MEDMOD000976	1	16590014	16590128	10.7864
MEDMOD000978	1	16590571	16591495	25.6933
MEDMOD000979	1	16601280	16601576	13.6216
MEDMOD000981	1	16604188	16604755	13.3666
MEDMOD000986	1	16610064	16610349	28.5822
MEDMOD000991	1	16614541	16614821	29.8458
MEDMOD000993	1	16616334	16616439	10.8995
MEDMOD000996	1	16618528	16618604	10.3186
MEDMOD000998	1	16618741	16619233	11.9283
MEDMOD001003	1	16640765	16640949	19.9031
MEDMOD001005	1	16641957	16642035	11.7038
MEDMOD001011	1	16650301	16650371	15.3491
MEDMOD001012	1	16650951	16651150	11.7675
MEDMOD001018	1	16661653	16661757	10.9295
MEDMOD001021	1	16667761	16667866	14.3695
MEDMOD001023	1	16671344	16671449	12.5557
MEDMOD001025	1	16673338	16673434	11.5444
MEDMOD001026	1	16673575	16673609	18.0261
MEDMOD001097	1	17760131	17760172	10.1727
MEDMOD001101	1	17773428	17773524	10.4026
MEDMOD001110	1	17932705	17932854	10.0337
MEDMOD001117	1	17988683	17988718	11.0024
MEDMOD001154	1	19002140	19002187	16.7911
MEDMOD001160	1	19254964	19254988	10.9344
MEDMOD001162	1	19278372	19278478	11.2154
MEDMOD001166	1	19296867	19296897	13.8191
MEDMOD001169	1	19319545	19319585	22.4959
MEDMOD001170	1	19328930	19329005	14.7976
MEDMOD001174	1	19375057	19375461	13.4011
MEDMOD001180	1	19389635	19390643	14.6401
MEDMOD001181	1	19392448	19392495	11.2042
MEDMOD001187	1	19442157	19442766	10.1157
MEDMOD001188	1	19443593	19443771	17.4783
MEDMOD001195	1	19493217	19493590	20.352
MEDMOD001196	1	19496051	19496296	10.8795
MEDMOD001201	1	19504605	19505112	14.0584
MEDMOD001202	1	19505588	19505921	10.795
MEDMOD001203	1	19506875	19507774	36.0664
MEDMOD001206	1	19510256	19510436	25.8869
MEDMOD001211	1	19516897	19517093	12.1786
MEDMOD001216	1	19518134	19518161	14.4221
MEDMOD001218	1	19518633	19519028	15.6163
MEDMOD001223	1	19550041	19550286	23.2184
MEDMOD001230	1	19576357	19576556	18.4423
MEDMOD001232	1	19584538	19584691	11.0374
MEDMOD001238	1	19596118	19596138	11.8963
MEDMOD001240	1	19598415	19599079	11.8503
MEDMOD001249	1	19687986	19688226	21.2624
MEDMOD001251	1	19696548	19696625	10.1333
MEDMOD001263	1	19746694	19746748	16.0622
MEDMOD001265	1	19754868	19755611	15.7888
MEDMOD001267	1	19755956	19756528	12.2932
MEDMOD001269	1	19759778	19759959	10.8055
MEDMOD001270	1	19824108	19824205	10.3061
MEDMOD001274	1	19828488	19829206	13.4506
MEDMOD001276	1	19834090	19834365	24.1555
MEDMOD001277	1	19832097	19832383	14.2389
MEDMOD001279	1	19835128	19835207	10.8255
MEDMOD001282	1	19836212	19836346	21.8884
MEDMOD001290	1	19868345	19868447	10.5033
MEDMOD001292	1	19871090	19871201	10.7842
MEDMOD001294	1	19871512	19872506	18.1317
MEDMOD001303	1	19895368	19895857	10.0817
MEDMOD001320	1	19987476	19987676	21.8341
MEDMOD001340	1	20179223	20179426	11.5436
MEDMOD001349	1	20202073	20202182	11.9515
MEDMOD001357	1	20260301	20260502	11.9663
MEDMOD001371	1	20333894	20334540	28.798
MEDMOD001374	1	20339805	20340786	22.5162
MEDMOD001376	1	20342535	20342588	13.6571
MEDMOD001381	1	20344294	20345187	25.1316
MEDMOD001382	1	20346806	20346895	13.2095
MEDMOD001383	1	20347020	20347107	11.3085
MEDMOD001386	1	20351461	20351671	10.6825
MEDMOD001388	1	20352041	20352210	14.6051
MEDMOD001389	1	20353211	20353628	10.4998
MEDMOD001393	1	20356322	20356412	18.6939
MEDMOD001394	1	20360409	20360499	10.3547
MEDMOD001397	1	20361223	20361566	14.9443
MEDMOD001399	1	20363447	20363540	10.1698
MEDMOD001401	1	20364286	20365056	10.6589
MEDMOD001402	1	20365833	20365946	12.8574
MEDMOD001410	1	20368773	20368870	12.8859
MEDMOD001412	1	20369552	20369755	20.5632
MEDMOD001417	1	20375048	20375125	10.4129
MEDMOD001421	1	20377838	20377918	10.1138
MEDMOD001422	1	20377935	20378023	16.3226
MEDMOD001423	1	20380781	20381085	16.7532
MEDMOD001426	1	20387618	20387782	12.7142
MEDMOD001430	1	20392629	20392653	15.8351
MEDMOD001431	1	20392879	20392929	10.348
MEDMOD001433	1	20401016	20401056	12.3442
MEDMOD001435	1	20401879	20402069	14.1431
MEDMOD001437	1	20403948	20404259	29.7691
MEDMOD001441	1	20408254	20408348	13.3054
MEDMOD001442	1	20408636	20408744	13.4598
MEDMOD001443	1	20411152	20411752	12.5849
MEDMOD001444	1	20412021	20412203	14.3138
MEDMOD001453	1	20418350	20418590	13.3206
MEDMOD001461	1	20425194	20425598	22.5622
MEDMOD001473	1	20619327	20619577	12.3079
MEDMOD001476	1	20659940	20660041	13.0732
MEDMOD001485	1	20750824	20751472	13.1137
MEDMOD001490	1	20755426	20755490	11.2634
MEDMOD001494	1	20783630	20784298	17.6681
MEDMOD001497	1	20787930	20788013	10.2286
MEDMOD001498	1	20789572	20789709	11.1034
MEDMOD001500	1	20794890	20795150	11.2483
MEDMOD001503	1	20799524	20799647	10.6375
MEDMOD001505	1	20806452	20806698	12.1948
MEDMOD001513	1	20854440	20854617	12.3143
MEDMOD001517	1	20858440	20858540	10.6545
MEDMOD001520	1	20862298	20862651	11.8744
MEDMOD001522	1	20864337	20864632	13.2871
MEDMOD001524	1	20866495	20867305	15.6262
MEDMOD001526	1	20868881	20869548	30.77
MEDMOD001527	1	20874383	20874624	27.118
MEDMOD001530	1	20879647	20880639	28.8575
MEDMOD001531	1	20879084	20879555	13.8681
MEDMOD001536	1	20884162	20884273	11.0124
MEDMOD001538	1	20886858	20886948	13.16
MEDMOD001539	1	20887051	20887256	14.978
MEDMOD001541	1	20889408	20889815	11.5293
MEDMOD001542	1	20891787	20891858	12.9222
MEDMOD001544	1	20893728	20894292	31.7981
MEDMOD001545	1	20894654	20895112	10.0213
MEDMOD001548	1	20897361	20897517	10.7954
MEDMOD001552	1	20901832	20902703	12.7722
MEDMOD001553	1	20904626	20904819	15.0801
MEDMOD001556	1	20979598	20979692	12.9672
MEDMOD001557	1	20982703	20982911	14.9556
MEDMOD001562	1	20984202	20984259	10.4623
MEDMOD001565	1	20987356	20987467	20.7834
MEDMOD001566	1	20987298	20987349	13.0308
MEDMOD001567	1	20987549	20988508	11.5563
MEDMOD001568	1	20990302	20990575	27.5297
MEDMOD001572	1	20992753	20992951	14.6779
MEDMOD001575	1	20993803	20994606	26.8245
MEDMOD001578	1	20997762	20997962	14.5068
MEDMOD001582	1	21004806	21005011	11.2276
MEDMOD001584	1	21005241	21005348	13.2374
MEDMOD001587	1	21009004	21009160	10.1017
MEDMOD001589	1	21009747	21010203	11.1557
MEDMOD001590	1	21010572	21011151	11.2797
MEDMOD001599	1	21020831	21020905	12.9462
MEDMOD001601	1	21035100	21035553	12.2302
MEDMOD001604	1	21045222	21045425	19.5108
MEDMOD001606	1	21052094	21052379	19.7438
MEDMOD001608	1	21058024	21058107	10.8828
MEDMOD001613	1	21063014	21063182	21.2928
MEDMOD001616	1	21070042	21070819	10.4016
MEDMOD001619	1	21075872	21075901	10.7875
MEDMOD001620	1	21078219	21078304	12.337
MEDMOD001621	1	21078901	21079023	10.3106
MEDMOD001631	1	21101094	21101200	15.2778
MEDMOD001635	1	21103995	21104598	13.1547
MEDMOD001637	1	21109938	21110436	16.8825
MEDMOD001638	1	21111910	21112181	14.5841
MEDMOD001640	1	21116246	21116758	15.2567
MEDMOD001644	1	21119212	21119313	15.0224
MEDMOD001650	1	21122822	21122907	10.0288
MEDMOD001653	1	21124045	21124158	11.9707
MEDMOD001655	1	21126015	21126116	11.1163
MEDMOD001658	1	21127410	21128213	13.2306
MEDMOD001659	1	21127060	21127157	12.0242
MEDMOD001661	1	21128240	21129049	15.8661
MEDMOD001666	1	21134127	21134429	24.1451
MEDMOD001670	1	21138345	21138524	11.2164
MEDMOD001671	1	21138650	21138844	15.907
MEDMOD001673	1	21139830	21139927	11.4042
MEDMOD001674	1	21140543	21140744	13.48
MEDMOD001677	1	21143883	21143992	13.6762
MEDMOD001683	1	21148368	21148474	11.1224
MEDMOD001684	1	21148792	21148868	11.825
MEDMOD001685	1	21149267	21149376	14.7015
MEDMOD001687	1	21150319	21150441	13.6143
MEDMOD001690	1	21152962	21153446	15.424
MEDMOD001693	1	21158258	21158358	14.0039
MEDMOD001697	1	21160877	21161127	11.9213
MEDMOD001702	1	21164156	21164256	11.8223
MEDMOD001703	1	21165871	21165980	11.7263
MEDMOD001707	1	21170363	21170546	16.472
MEDMOD001709	1	21171013	21171496	20.1144
MEDMOD001711	1	21173197	21173283	11.3171
MEDMOD001713	1	21175288	21175498	24.731
MEDMOD001716	1	21176429	21176551	11.3211
MEDMOD001721	1	21181611	21182018	16.0881
MEDMOD001727	1	21190503	21190601	10.5276
MEDMOD001734	1	21204869	21205315	10.0648
MEDMOD001735	1	21206132	21206242	11.9205
MEDMOD001737	1	21208466	21208510	10.8445
MEDMOD001740	1	21213191	21213308	33.9303
MEDMOD001741	1	21213497	21213630	18.5757
MEDMOD001742	1	21215156	21215958	22.7722
MEDMOD001745	1	21220004	21220090	16.0794
MEDMOD001746	1	21218088	21218785	12.6694
MEDMOD001748	1	21223279	21223395	10.1923
MEDMOD001752	1	21224597	21224699	17.8176
MEDMOD001756	1	21227333	21227571	26.6151
MEDMOD001758	1	21227680	21227779	10.0498
MEDMOD001760	1	21230109	21230250	17.2751
MEDMOD001761	1	21233180	21233547	17.3621
MEDMOD001762	1	21232771	21232945	10.3486
MEDMOD001763	1	21234295	21234904	25.6879
MEDMOD001764	1	21233816	21234202	23.2105
MEDMOD001765	1	21238069	21238130	10.7798
MEDMOD001769	1	21241096	21241195	15.7504
MEDMOD001772	1	21245387	21245591	16.8833
MEDMOD001778	1	21249624	21249868	24.9024
MEDMOD001779	1	21251429	21251536	13.6802
MEDMOD001780	1	21253064	21253163	10.3933
MEDMOD001782	1	21253353	21253532	24.0513
MEDMOD001787	1	21256949	21257047	19.2352
MEDMOD001789	1	21257353	21257461	12.6673
MEDMOD001791	1	21258858	21259000	17.9034
MEDMOD001793	1	21260068	21260265	20.8115
MEDMOD001794	1	21259331	21259431	12.1374
MEDMOD001797	1	21260871	21261063	21.4223
MEDMOD001798	1	21261073	21262071	12.5891
MEDMOD001802	1	21263589	21264472	34.1218
MEDMOD001804	1	21271767	21272461	28.1242
MEDMOD001806	1	21272974	21273207	12.5967
MEDMOD001807	1	21273707	21274196	14.8411
MEDMOD001813	1	21278373	21278487	10.2289
MEDMOD001815	1	21279173	21279311	16.8841
MEDMOD001817	1	21282103	21282720	12.7203
MEDMOD001820	1	21284061	21284260	27.7629
MEDMOD001823	1	21286054	21286541	18.8006
MEDMOD001824	1	21287207	21288048	15.9056
MEDMOD001826	1	21290973	21291179	18.7543
MEDMOD001828	1	21296550	21296756	23.7828
MEDMOD001831	1	21301639	21301746	19.338
MEDMOD001838	1	21311177	21311566	10.7039
MEDMOD001839	1	21311604	21311842	12.6837
MEDMOD001840	1	21313461	21313925	15.8452
MEDMOD001843	1	21314728	21314753	12.8222
MEDMOD001848	1	21504061	21504342	10.1807
MEDMOD001855	1	21690283	21690443	10.0498
MEDMOD001862	1	21708518	21708539	11.3074
MEDMOD001873	1	21771814	21771881	10.3555
MEDMOD001882	1	21833379	21833448	10.3047
MEDMOD001888	1	21938815	21939468	11.2087
MEDMOD001889	1	21941919	21942022	10.1641
MEDMOD001892	1	22025626	22025823	21.4105
MEDMOD001895	1	22033392	22033930	27.7898
MEDMOD001896	1	22034798	22035302	24.8609
MEDMOD001897	1	22035489	22035598	15.2107
MEDMOD001900	1	22040047	22040255	20.2584
MEDMOD001910	1	22049024	22049216	14.5287
MEDMOD001912	1	22051872	22052833	11.6167
MEDMOD001915	1	22058292	22058379	12.7436
MEDMOD001918	1	22067499	22067606	16.9194
MEDMOD001921	1	22071981	22072085	18.877
MEDMOD001925	1	22079854	22080168	43.1099
MEDMOD001928	1	22086435	22086532	11.0182
MEDMOD001934	1	22103862	22104424	16.1471
MEDMOD001935	1	22104559	22104967	26.1291
MEDMOD001939	1	22120035	22120136	17.7284
MEDMOD001940	1	22120788	22120883	10.7025
MEDMOD001944	1	22124469	22124576	13.6276
MEDMOD001948	1	22130573	22130596	10.6245
MEDMOD001956	1	22155206	22155241	10.1537
MEDMOD001957	1	22156582	22156788	16.517
MEDMOD001958	1	22160967	22161062	12.3825
MEDMOD001959	1	22162569	22162648	16.1752
MEDMOD001964	1	22170737	22170928	20.8541
MEDMOD001965	1	22169883	22170035	15.1967
MEDMOD001967	1	22172053	22172259	10.4721
MEDMOD001968	1	22172452	22172543	10.7298
MEDMOD001972	1	22183367	22183446	12.0822
MEDMOD001977	1	22192067	22192264	15.8566
MEDMOD001980	1	22196856	22196948	19.3141
MEDMOD001983	1	22200123	22200445	18.2162
MEDMOD001987	1	22206092	22206180	13.5613
MEDMOD001991	1	22207436	22207540	20.8474
MEDMOD001992	1	22208477	22208569	21.5341
MEDMOD001993	1	22212705	22213297	16.5108
MEDMOD001995	1	22213687	22213938	20.1912
MEDMOD001997	1	22216521	22216629	16.5644
MEDMOD002000	1	22217707	22217782	10.1382
MEDMOD002002	1	22220479	22220762	15.5098
MEDMOD002005	1	22222703	22222797	10.0693
MEDMOD002007	1	22240455	22240549	24.2646
MEDMOD002009	1	22240836	22240878	14.368
MEDMOD002010	1	22240977	22241085	10.0951
MEDMOD002011	1	22242554	22243424	20.5027
MEDMOD002012	1	22243526	22243628	10.1967
MEDMOD002015	1	22245281	22245368	13.8969
MEDMOD002017	1	22246082	22246190	10.9436
MEDMOD002018	1	22246532	22247347	22.2116
MEDMOD002020	1	22248421	22248504	10.7027
MEDMOD002021	1	22248606	22248795	10.9987
MEDMOD002024	1	22252417	22252995	20.2431
MEDMOD002025	1	22253246	22253555	13.0379
MEDMOD002030	1	22260438	22260636	16.7794
MEDMOD002035	1	22269152	22269219	11.9962
MEDMOD002042	1	22275193	22275356	20.0719
MEDMOD002043	1	22275829	22275877	12.8552
MEDMOD002048	1	22283767	22283863	12.9587
MEDMOD002051	1	22285318	22285854	10.2446
MEDMOD002057	1	22300404	22300855	16.1029
MEDMOD002059	1	22302016	22302704	38.1479
MEDMOD002062	1	22306341	22307041	46.9233
MEDMOD002066	1	22308185	22308391	21.2093
MEDMOD002070	1	22313090	22313200	10.9778
MEDMOD002071	1	22314451	22314510	16.3161
MEDMOD002076	1	22317401	22317484	10.6796
MEDMOD002078	1	22318154	22318619	12.2966
MEDMOD002079	1	22322133	22322966	12.6229
MEDMOD002081	1	22324777	22324891	13.1775
MEDMOD002086	1	22332667	22332718	13.4927
MEDMOD002088	1	22334585	22334698	12.7967
MEDMOD002089	1	22336482	22336551	11.0276
MEDMOD002091	1	22336939	22337133	23.8875
MEDMOD002093	1	22339175	22339355	10.8177
MEDMOD002096	1	22344774	22344885	14.7346
MEDMOD002099	1	22347363	22347720	14.2544
MEDMOD002100	1	22348317	22348390	11.7864
MEDMOD002101	1	22351357	22351454	11.228
MEDMOD002103	1	22353426	22353496	11.6283
MEDMOD002104	1	22353726	22354028	18.5726
MEDMOD002105	1	22356697	22356941	12.9879
MEDMOD002108	1	22360370	22360903	14.8355
MEDMOD002110	1	22362107	22362213	10.7465
MEDMOD002115	1	22363266	22363459	14.0825
MEDMOD002117	1	22370432	22370705	10.1217
MEDMOD002118	1	22370807	22371117	16.1821
MEDMOD002122	1	22379454	22379605	13.7443
MEDMOD002123	1	22382069	22382261	11.5961
MEDMOD002125	1	22382809	22382872	10.0792
MEDMOD002126	1	22386522	22386624	12.8538
MEDMOD002129	1	22387424	22387540	10.6088
MEDMOD002131	1	22387698	22388236	20.9271
MEDMOD002136	1	22390457	22390761	25.9707
MEDMOD002138	1	22390818	22390924	10.8195
MEDMOD002140	1	22391288	22391375	12.152
MEDMOD002143	1	22393699	22393725	13.5631
MEDMOD002147	1	22397404	22397527	12.7648
MEDMOD002153	1	22401953	22402557	47.2782
MEDMOD002154	1	22402591	22402607	17.6461
MEDMOD002155	1	22402992	22403062	10.5641
MEDMOD002156	1	22403449	22404324	42.1613
MEDMOD002157	1	22404529	22404581	12.6152
MEDMOD002158	1	22407739	22408453	26.1238
MEDMOD002159	1	22408464	22408575	10.1663
MEDMOD002161	1	22413693	22413757	13.8448
MEDMOD002164	1	22417856	22418052	23.9212
MEDMOD002166	1	22421193	22421297	17.9465
MEDMOD002168	1	22424363	22425126	13.3786
MEDMOD002172	1	22426176	22426250	10.1355
MEDMOD002173	1	22439082	22439119	13.0652
MEDMOD002181	1	22445917	22446604	14.5451
MEDMOD002184	1	22447422	22447518	10.7285
MEDMOD002187	1	22450615	22451120	32.2354
MEDMOD002190	1	22461528	22461817	22.1107
MEDMOD002191	1	22463757	22463967	17.3511
MEDMOD002193	1	22467062	22467362	11.5337
MEDMOD002195	1	22467717	22467946	12.7776
MEDMOD002197	1	22474838	22474943	12.1383
MEDMOD002199	1	22476800	22476905	10.4533
MEDMOD002200	1	22481205	22481476	17.0894
MEDMOD002204	1	22484246	22484441	18.1774
MEDMOD002208	1	22492274	22492477	29.9579
MEDMOD002210	1	22493861	22493890	14.5401
MEDMOD002212	1	22501188	22501438	11.1474
MEDMOD002214	1	22515018	22515115	11.1993
MEDMOD002215	1	22519504	22519704	18.57
MEDMOD002223	1	22641930	22642236	19.5901
MEDMOD002231	1	22659147	22659209	13.8817
MEDMOD002234	1	22665444	22665795	10.1477
MEDMOD002235	1	22667790	22667870	14.0008
MEDMOD002236	1	22668285	22668489	13.1749
MEDMOD002238	1	22670658	22670831	31.255
MEDMOD002244	1	22690495	22690604	11.9977
MEDMOD002250	1	22709007	22709422	14.0892
MEDMOD002253	1	22711790	22711908	18.5241
MEDMOD002255	1	22715640	22715677	12.8122
MEDMOD002257	1	22741984	22742013	14.0891
MEDMOD002262	1	22769571	22769760	18.0117
MEDMOD002265	1	22770306	22770416	14.8714
MEDMOD002285	1	22874855	22874957	10.473
MEDMOD002288	1	22876049	22876135	10.1725
MEDMOD002289	1	22877550	22877845	13.5183
MEDMOD002294	1	22880408	22880549	10.7806
MEDMOD002296	1	22881942	22882223	27.2065
MEDMOD002297	1	22884036	22884056	15.3761
MEDMOD002300	1	22887342	22887475	10.2749
MEDMOD002305	1	22895891	22896834	17.337
MEDMOD002308	1	22898605	22899610	12.5352
MEDMOD002310	1	22900306	22900413	18.9055
MEDMOD002311	1	22900551	22900817	12.8021
MEDMOD002312	1	22901171	22901281	10.6273
MEDMOD002313	1	22901649	22901720	16.4497
MEDMOD002317	1	22908855	22908966	17.8772
MEDMOD002322	1	22912735	22912831	16.3857
MEDMOD002324	1	22916591	22916669	10.2927
MEDMOD002325	1	22920955	22921087	20.4907
MEDMOD002329	1	22924667	22925431	14.5197
MEDMOD002335	1	22932522	22933442	28.3398
MEDMOD002336	1	22934808	22934999	11.2329
MEDMOD002338	1	22935527	22935615	11.4253
MEDMOD002342	1	22942487	22943416	11.1682
MEDMOD002343	1	22943476	22943680	10.796
MEDMOD002345	1	22943941	22944220	18.3509
MEDMOD002348	1	22947466	22947975	18.9349
MEDMOD002350	1	22950929	22951154	25.5827
MEDMOD002352	1	22951671	22951763	16.1445
MEDMOD002359	1	22960941	22961033	12.6684
MEDMOD002361	1	22962414	22962518	10.8365
MEDMOD002362	1	22964865	22965038	11.2806
MEDMOD002363	1	22965316	22965400	10.7996
MEDMOD002365	1	22967896	22968770	32.9043
MEDMOD002366	1	22969474	22969585	12.483
MEDMOD002369	1	22971564	22971646	13.5969
MEDMOD002382	1	22984901	22984968	11.6119
MEDMOD002383	1	22992290	22992385	19.7108
MEDMOD002384	1	22991917	22992072	14.9616
MEDMOD002385	1	22992488	22992520	14.0891
MEDMOD002388	1	22995864	22995963	10.7555
MEDMOD002391	1	22998290	22998583	13.9799
MEDMOD002397	1	23034587	23034697	14.3927
MEDMOD002404	1	23125633	23125933	11.2042
MEDMOD002412	1	23245683	23245781	12.3022
MEDMOD002417	1	23269092	23269292	20.2785
MEDMOD002420	1	23278941	23279119	36.5195
MEDMOD002425	1	23294312	23294422	16.3641
MEDMOD002438	1	23335795	23335905	10.9886
MEDMOD002448	1	23416625	23416770	12.0957
MEDMOD002451	1	23420662	23420689	10.0887
MEDMOD002455	1	23433189	23433225	15.0741
MEDMOD002462	1	23474556	23474911	11.6523
MEDMOD002472	1	23645535	23645745	16.8099
MEDMOD002480	1	23687646	23687714	11.1524
MEDMOD002481	1	23692059	23692144	11.341
MEDMOD002483	1	23696750	23696919	16.0421
MEDMOD002487	1	23712181	23712366	12.9223
MEDMOD002488	1	23715838	23716037	18.1097
MEDMOD002493	1	23754980	23755282	27.8762
MEDMOD002496	1	23773007	23773180	11.9202
MEDMOD002531	1	24220315	24220422	19.4031
MEDMOD002533	1	24223678	24223950	15.4811
MEDMOD002535	1	24227535	24227763	14.9321
MEDMOD002541	1	24268276	24268446	17.1271
MEDMOD002549	1	24373714	24374060	19.6498
MEDMOD002552	1	24436658	24436941	18.275
MEDMOD002555	1	24485343	24486119	26.3631
MEDMOD002563	1	24591474	24591568	10.3107
MEDMOD002571	1	24612917	24613311	12.9932
MEDMOD002577	1	24636521	24637462	14.3283
MEDMOD002585	1	24784299	24784336	21.5119
MEDMOD002586	1	24787502	24787781	11.7213
MEDMOD002588	1	24788954	24789195	29.776
MEDMOD002589	1	24791984	24792182	18.6767
MEDMOD002594	1	24821245	24821340	11.3474
MEDMOD002596	1	24854920	24855129	12.7721
MEDMOD002601	1	24948063	24948186	18.6259
MEDMOD002604	1	24952319	24952366	15.6861
MEDMOD002605	1	24988843	24988895	10.5316
MEDMOD002613	1	25026468	25026504	11.5572
MEDMOD002619	1	25054536	25054605	16.0861
MEDMOD002621	1	25057714	25057779	13.7851
MEDMOD002624	1	25058778	25058870	15.1006
MEDMOD002628	1	25063168	25064146	17.7689
MEDMOD002634	1	25086679	25086876	22.5366
MEDMOD002641	1	25116043	25116308	19.2928
MEDMOD002645	1	25157904	25157955	11.9553
MEDMOD002648	1	25176910	25177138	11.7043
MEDMOD002655	1	25212957	25213016	12.1728
MEDMOD002657	1	25224138	25224640	11.0804
MEDMOD002665	1	25268200	25268251	11.4983
MEDMOD002671	1	25328481	25328722	15.4202
MEDMOD002683	1	25415172	25415203	12.7882
MEDMOD002690	1	25487084	25487231	11.7657
MEDMOD002691	1	25487943	25487978	10.5891
MEDMOD002711	1	25647367	25647470	14.805
MEDMOD002714	1	25680028	25680148	14.3487
MEDMOD002722	1	25721623	25721814	11.3424
MEDMOD002745	1	26021992	26022959	11.8113
MEDMOD002750	1	26070277	26070302	13.6021
MEDMOD002757	1	26078008	26078099	16.5026
MEDMOD002760	1	26079224	26080058	15.9311
MEDMOD002761	1	26080366	26080510	17.168
MEDMOD002762	1	26082914	26082951	11.5623
MEDMOD002764	1	26084167	26084502	12.4522
MEDMOD002770	1	26111829	26111899	11.1242
MEDMOD002776	1	26133738	26133782	10.2217
MEDMOD002796	1	26212013	26212784	20.5081
MEDMOD002827	1	26382004	26382834	13.3082
MEDMOD002830	1	26384079	26384169	14.047
MEDMOD002835	1	26451487	26451562	14.9192
MEDMOD002838	1	26487874	26488166	10.0378
MEDMOD002842	1	26518869	26518898	11.0404
MEDMOD002854	1	26582101	26582184	10.6517
MEDMOD002860	1	26667270	26667356	19.6563
MEDMOD002862	1	26692763	26692869	10.2887
MEDMOD002863	1	26694833	26694845	11.2574
MEDMOD002872	1	26972497	26972639	14.9491
MEDMOD002875	1	27028297	27028378	10.8138
MEDMOD002883	1	27189057	27189164	10.5254
MEDMOD002895	1	27342178	27342482	14.6701
MEDMOD002899	1	27351059	27351840	25.0451
MEDMOD002901	1	27352200	27352333	13.7361
MEDMOD002902	1	27352732	27352919	15.1238
MEDMOD002904	1	27362750	27362775	13.9511
MEDMOD002907	1	27377818	27378514	16.8491
MEDMOD002908	1	27441186	27441516	20.9444
MEDMOD002910	1	27442943	27443040	12.671
MEDMOD002929	1	27738039	27738583	14.5373
MEDMOD002931	1	27740846	27741227	16.3163
MEDMOD002933	1	27748749	27748850	16.705
MEDMOD002943	1	27760710	27760956	42.4231
MEDMOD002946	1	27769122	27769427	17.2323
MEDMOD002947	1	27770164	27770375	14.6779
MEDMOD002949	1	27772795	27773383	12.2949
MEDMOD002950	1	27774132	27774207	10.2396
MEDMOD002951	1	27776869	27777290	20.8883
MEDMOD002953	1	27780465	27780536	14.448
MEDMOD002954	1	27782390	27782548	19.5015
MEDMOD002962	1	27794533	27794612	12.7066
MEDMOD002964	1	27800232	27800327	13.7562
MEDMOD002967	1	27804693	27805317	16.2837
MEDMOD002970	1	27810187	27810262	12.1992
MEDMOD002972	1	27815543	27815611	12.0018
MEDMOD002975	1	27818765	27818827	15.0377
MEDMOD002978	1	27823395	27823470	11.2411
MEDMOD002979	1	27828381	27828592	13.3931
MEDMOD002982	1	27839626	27840017	10.0788
MEDMOD002984	1	27847545	27847756	17.7187
MEDMOD002987	1	27869111	27869225	13.8678
MEDMOD002989	1	27869305	27869474	10.0428
MEDMOD003000	1	28019639	28020144	13.9743
MEDMOD003002	1	28050754	28050872	10.5426
MEDMOD003018	1	28298932	28298977	12.7772
MEDMOD003025	1	28504582	28504681	11.0928
MEDMOD003030	1	28581099	28581281	11.2174
MEDMOD003032	1	28584228	28584390	10.1627
MEDMOD003036	1	28625975	28626493	10.6741
MEDMOD003037	1	28665829	28666656	10.8255
MEDMOD003061	1	29203536	29203605	10.3106
MEDMOD003068	1	29889019	29889036	10.5626
MEDMOD003074	1	30040164	30040746	11.1794
MEDMOD003078	1	30310247	30310907	10.6695
MEDMOD003084	1	30430072	30430959	15.3121
MEDMOD003102	1	30941390	30941421	15.7431
MEDMOD003105	1	31011863	31012047	16.9951
MEDMOD003112	1	31246479	31247179	20.0841
MEDMOD003114	1	31275264	31275345	17.4558
MEDMOD003117	1	31317334	31317431	10.171
MEDMOD003129	1	31532699	31532809	13.0902
MEDMOD003131	1	31590647	31590729	11.8325
MEDMOD003132	1	31603249	31603286	10.1422
MEDMOD003133	1	31603505	31603595	10.5185
MEDMOD003134	1	31612004	31612050	12.3472
MEDMOD003135	1	31612141	31612225	10.3506
MEDMOD003141	1	31622325	31622371	11.3424
MEDMOD003144	1	31627990	31628095	11.0392
MEDMOD003145	1	31628170	31628275	11.7609
MEDMOD003146	1	31628440	31628518	28.1362
MEDMOD003147	1	31629580	31629652	11.3504
MEDMOD003158	1	31840741	31841165	10.4936
MEDMOD003159	1	31842657	31842840	14.2587
MEDMOD003166	1	32015084	32015112	10.6915
MEDMOD003171	1	32030067	32030238	13.9614
MEDMOD003174	1	32042406	32042605	12.219
MEDMOD003176	1	32056294	32056942	28.7713
MEDMOD003177	1	32057734	32058538	17.7604
MEDMOD003178	1	32058707	32058759	12.1162
MEDMOD003179	1	32060461	32060766	20.9685
MEDMOD003181	1	32064038	32064552	13.7589
MEDMOD003183	1	32064595	32064690	15.2373
MEDMOD003184	1	32064840	32065038	10.7394
MEDMOD003188	1	32068311	32069085	22.1991
MEDMOD003189	1	32076416	32076611	17.1264
MEDMOD003194	1	32082972	32083747	29.4861
MEDMOD003197	1	32085683	32085791	13.0627
MEDMOD003203	1	32088037	32088394	16.8495
MEDMOD003204	1	32087843	32087938	10.3876
MEDMOD003208	1	32089979	32090967	32.1715
MEDMOD003209	1	32091117	32091307	11.1237
MEDMOD003211	1	32091799	32091825	13.7431
MEDMOD003212	1	32091861	32092248	10.8485
MEDMOD003213	1	32093950	32094246	23.7375
MEDMOD003214	1	32093844	32093949	11.6266
MEDMOD003215	1	32094691	32094996	32.7129
MEDMOD003217	1	32095814	32095927	10.966
MEDMOD003218	1	32122480	32122712	10.0628
MEDMOD003219	1	32130591	32131177	14.6938
MEDMOD003220	1	32131958	32132667	15.0361
MEDMOD003222	1	32138809	32139014	23.4099
MEDMOD003223	1	32139291	32139392	11.1017
MEDMOD003238	1	32233810	32233971	10.2794
MEDMOD003240	1	32242447	32242506	23.8453
MEDMOD003241	1	32250595	32250699	18.2243
MEDMOD003250	1	32260003	32260100	10.0675
MEDMOD003251	1	32269643	32270208	16.516
MEDMOD003257	1	32371396	32371494	18.446
MEDMOD003268	1	32424764	32424874	16.6651
MEDMOD003270	1	32443592	32443666	11.8849
MEDMOD003281	1	32566793	32566883	22.0969
MEDMOD003284	1	32569081	32569136	14.2097
MEDMOD003285	1	32570054	32570162	14.9491
MEDMOD003286	1	32570547	32571127	12.8632
MEDMOD003288	1	32571810	32572102	10.2187
MEDMOD003290	1	32572794	32572822	10.9724
MEDMOD003291	1	32573294	32573395	16.4638
MEDMOD003293	1	32574990	32575141	28.4373
MEDMOD003295	1	32575542	32575626	11.5335
MEDMOD003296	1	32577187	32577742	12.6778
MEDMOD003299	1	32584348	32584551	14.9916
MEDMOD003306	1	32590838	32590918	14.4633
MEDMOD003310	1	32593103	32593138	12.1132
MEDMOD003312	1	32593530	32593639	16.292
MEDMOD003315	1	32598057	32598360	35.6082
MEDMOD003316	1	32597597	32597632	13.6131
MEDMOD003319	1	32599078	32599168	10.0555
MEDMOD003324	1	32601335	32602078	29.6849
MEDMOD003327	1	32604985	32605039	11.3391
MEDMOD003329	1	32605984	32606585	14.3702
MEDMOD003336	1	32617120	32617171	10.6855
MEDMOD003340	1	32622293	32622401	10.5801
MEDMOD003343	1	32630033	32630108	16.8609
MEDMOD003345	1	32642832	32642901	10.7955
MEDMOD003346	1	32643395	32643973	16.3468
MEDMOD003348	1	32644442	32644546	20.5685
MEDMOD003349	1	32644661	32644761	14.3976
MEDMOD003351	1	32645508	32645715	23.2499
MEDMOD003354	1	32651369	32651476	11.5887
MEDMOD003358	1	32656030	32656128	16.0821
MEDMOD003360	1	32662825	32662885	10.2147
MEDMOD003362	1	32663615	32663821	15.391
MEDMOD003368	1	32671663	32672645	31.5097
MEDMOD003369	1	32672732	32672836	18.1891
MEDMOD003370	1	32673854	32673896	10.9106
MEDMOD003372	1	32674082	32674387	12.6666
MEDMOD003379	1	32679311	32679334	11.9333
MEDMOD003388	1	32718350	32718457	12.7084
MEDMOD003390	1	32719123	32719268	23.7724
MEDMOD003392	1	32719795	32720579	15.789
MEDMOD003397	1	32722835	32723037	16.9953
MEDMOD003398	1	32723566	32723957	32.6424
MEDMOD003401	1	32732494	32732612	11.4391
MEDMOD003404	1	32733444	32733768	12.3592
MEDMOD003406	1	32734203	32734301	16.2956
MEDMOD003410	1	32740429	32741390	16.5466
MEDMOD003412	1	32779322	32779417	11.0284
MEDMOD003418	1	32821385	32821460	11.7943
MEDMOD003431	1	32981986	32982215	10.3366
MEDMOD003441	1	33080740	33080851	20.5851
MEDMOD003445	1	33091378	33091751	10.5418
MEDMOD003448	1	33110487	33110554	11.5596
MEDMOD003452	1	33159851	33160153	10.6585
MEDMOD003463	1	33199905	33200429	17.6324
MEDMOD003467	1	33251095	33251188	11.6429
MEDMOD003473	1	33274927	33274976	13.0362
MEDMOD003474	1	33295625	33295730	10.9545
MEDMOD003484	1	33330569	33330671	12.9072
MEDMOD003490	1	33348380	33348475	14.5651
MEDMOD003493	1	33358505	33358600	11.2698
MEDMOD003494	1	33366433	33366534	18.0238
MEDMOD003498	1	33547722	33547795	10.8245
MEDMOD003499	1	33569436	33569457	10.6905
MEDMOD003507	1	33728500	33728568	11.2557
MEDMOD003510	1	33737723	33738173	20.0221
MEDMOD003523	1	33953909	33953983	14.0061
MEDMOD003525	1	33957026	33957047	19.0791
MEDMOD003528	1	33961406	33961512	12.2081
MEDMOD003533	1	34066470	34066661	12.9538
MEDMOD003544	1	34232727	34232913	11.3292
MEDMOD003551	1	34381297	34381339	17.0811
MEDMOD003557	1	34507634	34507785	10.1697
MEDMOD003561	1	34542064	34542354	18.0107
MEDMOD003565	1	34557976	34558065	11.4173
MEDMOD003568	1	34573986	34574025	13.9521
MEDMOD003574	1	34648010	34648291	11.6393
MEDMOD003577	1	34667406	34667561	14.4221
MEDMOD003579	1	34678691	34679003	11.5573
MEDMOD003584	1	34717820	34718609	13.0963
MEDMOD003585	1	34803932	34804475	29.9681
MEDMOD003587	1	34829551	34829622	13.6125
MEDMOD003595	1	34911523	34911642	10.4714
MEDMOD003605	1	35105348	35105955	17.8251
MEDMOD003615	1	35413908	35414356	11.6643
MEDMOD003617	1	35447247	35447849	16.6197
MEDMOD003619	1	35450696	35450928	12.0876
MEDMOD003621	1	35451723	35451787	13.8241
MEDMOD003624	1	35721337	35721379	11.8003
MEDMOD003626	1	35774974	35775087	10.3482
MEDMOD003631	1	36418972	36419072	13.1796
MEDMOD003632	1	36430038	36430231	11.0991
MEDMOD003634	1	36445580	36446354	13.3282
MEDMOD003652	1	36635114	36635500	12.8595
MEDMOD003671	1	36957810	36958094	13.7058
MEDMOD003683	1	37331483	37331548	11.5413
MEDMOD003690	1	37654354	37654445	13.2962
MEDMOD003692	1	37661048	37661528	22.3641
MEDMOD003695	1	37675679	37676348	13.3173
MEDMOD003697	1	37677651	37677718	15.9183
MEDMOD003703	1	37699025	37699055	12.4672
MEDMOD003706	1	37721977	37722493	16.3691
MEDMOD003709	1	37762542	37762644	14.2321
MEDMOD003716	1	37799308	37799605	23.8172
MEDMOD003717	1	37805438	37806220	14.4709
MEDMOD003720	1	37807833	37807843	12.6952
MEDMOD003728	1	37826819	37826920	23.2853
MEDMOD003730	1	37836320	37836504	14.2097
MEDMOD003735	1	37845930	37846020	14.7406
MEDMOD003737	1	37853990	37854077	15.027
MEDMOD003749	1	38112851	38113417	20.7991
MEDMOD003759	1	38310820	38310933	17.0201
MEDMOD003763	1	38315622	38315703	14.8841
MEDMOD003764	1	38315729	38316223	11.5748
MEDMOD003769	1	38336648	38336727	17.0749
MEDMOD003779	1	38441280	38441426	15.8844
MEDMOD003780	1	38450143	38450338	28.8848
MEDMOD003790	1	38489738	38489883	21.8044
MEDMOD003803	1	38700141	38700690	11.3805
MEDMOD003804	1	38702513	38703354	23.8142
MEDMOD003812	1	38822245	38822343	10.373
MEDMOD003818	1	38912698	38912806	15.287
MEDMOD003819	1	38928843	38929698	12.3092
MEDMOD003831	1	39114956	39115056	11.0285
MEDMOD003835	1	39216310	39216512	14.6356
MEDMOD003837	1	39216806	39216886	10.9204
MEDMOD003841	1	39272259	39272823	11.9193
MEDMOD003855	1	39383739	39383824	17.0841
MEDMOD003858	1	39491687	39491719	14.3921
MEDMOD003861	1	39589237	39589302	10.6195
MEDMOD003873	1	39720268	39720286	13.6631
MEDMOD003880	1	39784075	39784178	14.266
MEDMOD003883	1	39788482	39788552	10.0508
MEDMOD003884	1	39790316	39790338	14.0691
MEDMOD003891	1	39859075	39859450	10.6401
MEDMOD003895	1	39893578	39893629	10.2607
MEDMOD003909	10	237880	238050	13.553
MEDMOD003913	10	301803	301964	10.9447
MEDMOD003918	10	373627	373667	10.4916
MEDMOD003921	10	418228	418432	13.6276
MEDMOD003936	10	535584	535786	22.8377
MEDMOD003954	10	726410	726617	14.4397
MEDMOD003959	10	897134	897335	18.2368
MEDMOD003961	10	903656	903753	10.0837
MEDMOD003966	10	932173	933076	11.3521
MEDMOD003976	10	1019607	1019711	12.6493
MEDMOD003979	10	1048827	1048909	10.4637
MEDMOD003980	10	1094906	1095157	20.0667
MEDMOD003983	10	1095319	1095397	14.3635
MEDMOD004003	10	1241294	1241374	11.0497
MEDMOD004005	10	1251213	1251383	13.95
MEDMOD004007	10	1272640	1272937	14.8711
MEDMOD004028	10	1361861	1361963	11.4623
MEDMOD004039	10	1442839	1442903	10.6385
MEDMOD004044	10	1472391	1473305	16.0371
MEDMOD004048	10	1476816	1476845	12.9292
MEDMOD004049	10	1478223	1478255	13.415
MEDMOD004054	10	1486443	1486605	10.9135
MEDMOD004067	10	1550351	1550440	10.573
MEDMOD004068	10	1550624	1551028	11.1794
MEDMOD004073	10	1588032	1588066	11.1691
MEDMOD004082	10	1969752	1969884	11.7193
MEDMOD004086	10	1995448	1995542	16.6174
MEDMOD004087	10	1997007	1997635	14.5546
MEDMOD004099	10	2061984	2062054	10.8433
MEDMOD004104	10	2067490	2067578	10.6759
MEDMOD004105	10	2073016	2073166	10.6973
MEDMOD004106	10	2074944	2075844	25.0891
MEDMOD004112	10	2081265	2081468	12.434
MEDMOD004114	10	2083437	2083505	24.9874
MEDMOD004115	10	2083582	2083682	10.7485
MEDMOD004118	10	2084567	2084742	14.6678
MEDMOD004122	10	2095581	2095641	12.7832
MEDMOD004127	10	2119048	2119251	10.9124
MEDMOD004130	10	2128716	2129066	21.148
MEDMOD004132	10	2135434	2135841	22.9687
MEDMOD004135	10	2148687	2148873	11.0012
MEDMOD004136	10	2150334	2150391	11.8262
MEDMOD004137	10	2151106	2151300	17.9646
MEDMOD004140	10	2155080	2155179	10.3237
MEDMOD004151	10	2176285	2176703	11.6979
MEDMOD004152	10	2179246	2179325	10.8136
MEDMOD004163	10	2227853	2227997	15.1488
MEDMOD004172	10	2441421	2441497	11.197
MEDMOD004176	10	2474573	2474654	12.2612
MEDMOD004187	10	2551829	2552013	17.8333
MEDMOD004189	10	2562745	2562809	14.3248
MEDMOD004191	10	2572124	2572149	10.7415
MEDMOD004199	10	2617277	2617390	12.2855
MEDMOD004206	10	2626679	2626730	12.5142
MEDMOD004218	10	2665327	2665585	12.6401
MEDMOD004221	10	2670079	2670093	13.8221
MEDMOD004222	10	2669949	2670004	11.55
MEDMOD004225	10	2693204	2693405	11.6069
MEDMOD004230	10	2713224	2713302	11.8943
MEDMOD004243	10	2781099	2781195	13.383
MEDMOD004252	10	3020340	3020491	10.3606
MEDMOD004259	10	3229761	3229849	12.1912
MEDMOD004267	10	3305412	3305459	12.2192
MEDMOD004273	10	3437906	3437997	21.279
MEDMOD004274	10	3440457	3440548	10.1697
MEDMOD004293	10	3572036	3572064	11.1014
MEDMOD004303	10	3637940	3638444	17.8301
MEDMOD004307	10	3703684	3703764	11.6033
MEDMOD004308	10	3709888	3709929	16.1771
MEDMOD004312	10	3723386	3723414	12.5442
MEDMOD004314	10	3739159	3739183	11.1584
MEDMOD004315	10	3764730	3764839	11.825
MEDMOD004321	10	3828410	3828553	10.4167
MEDMOD004327	10	3881411	3881426	10.5955
MEDMOD004331	10	3952669	3952980	17.5778
MEDMOD004335	10	3963278	3963379	14.3684
MEDMOD004339	10	3970768	3970972	20.294
MEDMOD004344	10	3981779	3981887	13.9758
MEDMOD004347	10	3987120	3987201	14.0349
MEDMOD004352	10	4000291	4000393	10.6831
MEDMOD004353	10	4000443	4000504	10.573
MEDMOD004354	10	4005802	4005873	10.9743
MEDMOD004356	10	4016740	4016786	10.1217
MEDMOD004357	10	4016946	4017404	15.0473
MEDMOD004359	10	4020027	4020690	23.0058
MEDMOD004360	10	4028129	4028560	14.9487
MEDMOD004364	10	4031682	4031773	12.9963
MEDMOD004372	10	4041133	4041331	10.0133
MEDMOD004378	10	4049863	4049959	10.76
MEDMOD004381	10	4060807	4060918	12.582
MEDMOD004384	10	4071159	4071208	10.8107
MEDMOD004390	10	4077921	4078094	15.0641
MEDMOD004393	10	4080325	4080379	16.1669
MEDMOD004399	10	4088224	4088422	11.1026
MEDMOD004401	10	4088704	4088814	18.7088
MEDMOD004402	10	4090124	4090514	20.2083
MEDMOD004403	10	4094179	4094210	10.6655
MEDMOD004408	10	4110791	4110903	13.8293
MEDMOD004409	10	4110957	4111067	15.5883
MEDMOD004410	10	4112792	4112893	14.9515
MEDMOD004416	10	4118253	4118340	11.617
MEDMOD004420	10	4130823	4130902	11.0365
MEDMOD004421	10	4134702	4134962	11.2249
MEDMOD004422	10	4137333	4137457	10.1111
MEDMOD004425	10	4141488	4141689	15.1838
MEDMOD004426	10	4145001	4145136	15.218
MEDMOD004437	10	4176580	4176646	10.7985
MEDMOD004438	10	4176954	4177039	10.9974
MEDMOD004439	10	4181416	4181605	11.9673
MEDMOD004444	10	4188647	4188890	11.1204
MEDMOD004449	10	4212962	4213065	13.4315
MEDMOD004456	10	4237529	4237675	10.6185
MEDMOD004459	10	4243976	4244017	12.2525
MEDMOD004460	10	4245976	4246041	10.0035
MEDMOD004461	10	4252248	4252483	11.2276
MEDMOD004465	10	4268555	4268633	10.5336
MEDMOD004468	10	4272033	4272093	21.228
MEDMOD004475	10	4284053	4284154	13.8405
MEDMOD004479	10	4290105	4290207	11.8298
MEDMOD004481	10	4292130	4292163	10.6545
MEDMOD004483	10	4293423	4293494	15.5251
MEDMOD004484	10	4295017	4295120	19.4458
MEDMOD004488	10	4306506	4306617	12.3528
MEDMOD004492	10	4332836	4332909	20.8722
MEDMOD004498	10	4337963	4338037	12.9542
MEDMOD004504	10	4349433	4349518	20.7234
MEDMOD004506	10	4353053	4353222	21.1091
MEDMOD004513	10	4361772	4361874	12.6885
MEDMOD004518	10	4371746	4372085	11.8353
MEDMOD004521	10	4374834	4374908	12.5976
MEDMOD004525	10	4376905	4377013	22.3344
MEDMOD004526	10	4377524	4377585	12.3132
MEDMOD004528	10	4379087	4379724	27.4119
MEDMOD004532	10	4393460	4393617	17.4519
MEDMOD004533	10	4397013	4397045	11.0694
MEDMOD004536	10	4407168	4407257	17.762
MEDMOD004539	10	4409697	4409791	15.5532
MEDMOD004541	10	4414085	4414278	20.7128
MEDMOD004543	10	4424155	4424237	11.8769
MEDMOD004545	10	4431425	4431633	13.6088
MEDMOD004550	10	4443716	4443820	10.6296
MEDMOD004555	10	4451571	4451765	10.3064
MEDMOD004564	10	4490171	4490555	11.2673
MEDMOD004574	10	4525099	4526076	22.406
MEDMOD004578	10	4559991	4560097	17.327
MEDMOD004580	10	4562299	4562395	10.4596
MEDMOD004581	10	4563675	4563779	12.5052
MEDMOD004583	10	4564164	4564238	21.2931
MEDMOD004585	10	4614286	4614376	11.2241
MEDMOD004586	10	4615918	4616159	12.0992
MEDMOD004587	10	4621635	4621698	12.8312
MEDMOD004588	10	4621801	4621900	30.7627
MEDMOD004592	10	4630900	4631363	10.3277
MEDMOD004593	10	4633854	4633996	10.5784
MEDMOD004594	10	4637889	4638081	10.8595
MEDMOD004595	10	4638477	4639363	27.6697
MEDMOD004596	10	4640929	4641138	15.7289
MEDMOD004602	10	4646256	4647125	10.2425
MEDMOD004603	10	4648858	4648949	10.2057
MEDMOD004604	10	4650990	4651198	11.8181
MEDMOD004609	10	4655706	4655813	14.1731
MEDMOD004612	10	4659371	4659427	12.4086
MEDMOD004621	10	4670663	4671051	14.4245
MEDMOD004622	10	4673103	4673192	10.506
MEDMOD004630	10	4679426	4679645	23.4614
MEDMOD004633	10	4681894	4681993	19.3505
MEDMOD004643	10	4697984	4698088	10.6469
MEDMOD004645	10	4703550	4703945	12.5748
MEDMOD004647	10	4706645	4706856	19.1025
MEDMOD004648	10	4706900	4707089	17.2751
MEDMOD004654	10	4719996	4720079	17.103
MEDMOD004659	10	4722787	4722876	18.9307
MEDMOD004663	10	4766932	4766994	10.8715
MEDMOD004665	10	4767513	4767567	14.4371
MEDMOD004670	10	4776201	4776310	14.2054
MEDMOD004671	10	4781890	4782241	23.5272
MEDMOD004676	10	4796716	4796819	13.4161
MEDMOD004679	10	4802589	4802768	15.459
MEDMOD004686	10	4824764	4824843	10.1066
MEDMOD004687	10	4828963	4829851	11.3554
MEDMOD004688	10	4837163	4837265	21.0442
MEDMOD004694	10	4859112	4859196	10.1641
MEDMOD004704	10	5185501	5185534	11.3933
MEDMOD004717	10	5271842	5272059	13.5558
MEDMOD004720	10	5288744	5288937	12.003
MEDMOD004724	10	5331196	5331246	13.5811
MEDMOD004726	10	5342469	5342640	13.7591
MEDMOD004729	10	5419937	5420949	10.3856
MEDMOD004730	10	5421336	5422031	22.3078
MEDMOD004732	10	5422428	5422622	10.2717
MEDMOD004734	10	5427731	5427832	11.2532
MEDMOD004735	10	5428007	5428310	12.3102
MEDMOD004738	10	5429385	5429741	18.5152
MEDMOD004739	10	5431948	5432261	12.9905
MEDMOD004748	10	5439733	5440212	13.2634
MEDMOD004756	10	5454818	5454933	17.9638
MEDMOD004757	10	5454942	5455735	11.3144
MEDMOD004759	10	5457664	5458450	21.5081
MEDMOD004764	10	5466161	5466196	15.3694
MEDMOD004765	10	5467428	5467525	11.8286
MEDMOD004772	10	5479419	5479454	10.4156
MEDMOD004774	10	5480545	5480939	10.4616
MEDMOD004780	10	5491967	5492063	12.8102
MEDMOD004785	10	5514808	5514845	11.7458
MEDMOD004788	10	5522527	5522553	14.6541
MEDMOD004794	10	5560876	5560961	18.3191
MEDMOD004797	10	5592390	5592733	10.4989
MEDMOD004809	10	5632615	5632699	10.2646
MEDMOD004815	10	5671994	5672289	31.8617
MEDMOD004824	10	5687039	5687145	11.7138
MEDMOD004830	10	5695200	5695292	13.3505
MEDMOD004832	10	5700088	5700298	20.9994
MEDMOD004833	10	5701427	5701619	17.8589
MEDMOD004834	10	5703211	5703299	11.902
MEDMOD004835	10	5700469	5701357	11.5274
MEDMOD004841	10	5707420	5707471	10.9944
MEDMOD004851	10	5717128	5717645	11.511
MEDMOD004854	10	5718796	5719257	16.0551
MEDMOD004863	10	5723435	5724325	12.4748
MEDMOD004865	10	5724658	5725456	14.3065
MEDMOD004866	10	5724542	5724641	10.4373
MEDMOD004869	10	5726077	5726419	18.4993
MEDMOD004874	10	5737898	5737969	10.7336
MEDMOD004875	10	5738349	5738379	10.7375
MEDMOD004876	10	5738866	5739184	10.7565
MEDMOD004880	10	5749939	5750654	11.012
MEDMOD004887	10	5757367	5757810	21.4468
MEDMOD004889	10	5765529	5765823	14.7313
MEDMOD004891	10	5778560	5778661	11.0492
MEDMOD004903	10	5915293	5915370	12.2117
MEDMOD004905	10	5916023	5916118	11.6363
MEDMOD004906	10	5929251	5929344	12.4552
MEDMOD004907	10	5931976	5932778	10.0228
MEDMOD004908	10	5932995	5933257	10.3726
MEDMOD004916	10	5972501	5972535	12.8522
MEDMOD004922	10	6030582	6030661	11.0053
MEDMOD004935	10	6191946	6191993	10.6517
MEDMOD004957	10	6407304	6407404	10.423
MEDMOD004959	10	6424755	6424815	14.2624
MEDMOD004965	10	6457522	6457684	13.737
MEDMOD004970	10	6475853	6476101	15.8751
MEDMOD004984	10	6575874	6576086	18.3061
MEDMOD004988	10	6651516	6651678	16.1381
MEDMOD004995	10	6667460	6667947	11.6637
MEDMOD004996	10	6668953	6669843	12.3766
MEDMOD004997	10	6670183	6670693	15.5376
MEDMOD004999	10	6672332	6672362	10.9774
MEDMOD005000	10	6673519	6674002	30.8705
MEDMOD005001	10	6674784	6675495	20.8833
MEDMOD005002	10	6672399	6673060	17.3001
MEDMOD005003	10	6674497	6674581	11.8526
MEDMOD005012	10	6678968	6679065	16.1085
MEDMOD005014	10	6679258	6679322	15.3751
MEDMOD005015	10	6682508	6683111	21.3503
MEDMOD005017	10	6683568	6684267	20.3426
MEDMOD005024	10	6686711	6686780	10.2947
MEDMOD005027	10	6690160	6690847	11.1251
MEDMOD005028	10	6693057	6693492	21.547
MEDMOD005032	10	6696420	6696434	13.7671
MEDMOD005034	10	6697418	6697591	25.9539
MEDMOD005036	10	6698218	6698609	10.0572
MEDMOD005039	10	6702597	6702678	14.9458
MEDMOD005040	10	6702725	6702819	10.5574
MEDMOD005042	10	6703126	6703207	17.8343
MEDMOD005044	10	6704319	6704458	16.2574
MEDMOD005046	10	6706713	6707483	16.1808
MEDMOD005047	10	6707853	6708055	11.3831
MEDMOD005050	10	6715707	6715821	10.3672
MEDMOD005053	10	6718260	6719226	14.9642
MEDMOD005055	10	6719277	6719457	23.1288
MEDMOD005059	10	6723899	6724061	14.021
MEDMOD005061	10	6728078	6728178	14.5536
MEDMOD005067	10	6737540	6737638	20.678
MEDMOD005074	10	6743771	6744066	23.6163
MEDMOD005076	10	6746834	6747523	43.0762
MEDMOD005077	10	6747950	6748125	25.4999
MEDMOD005078	10	6745373	6746353	10.6205
MEDMOD005079	10	6748283	6748549	24.8338
MEDMOD005086	10	6750735	6750903	14.47
MEDMOD005087	10	6754765	6754842	10.1927
MEDMOD005091	10	6757638	6757998	28.443
MEDMOD005096	10	6761880	6761990	19.7879
MEDMOD005097	10	6762530	6762605	10.9824
MEDMOD005101	10	6764498	6764702	15.2341
MEDMOD005103	10	6771309	6771429	13.8331
MEDMOD005109	10	6781151	6781442	16.237
MEDMOD005111	10	6788453	6788515	20.2547
MEDMOD005117	10	6793618	6793984	36.2161
MEDMOD005121	10	6795159	6795265	14.4323
MEDMOD005123	10	6796313	6796420	17.7185
MEDMOD005126	10	6797439	6797516	14.1265
MEDMOD005127	10	6798201	6798300	14.166
MEDMOD005129	10	6801989	6802792	24.4512
MEDMOD005130	10	6799970	6800861	18.7088
MEDMOD005131	10	6801738	6801908	13.5304
MEDMOD005163	10	6950349	6950661	10.4246
MEDMOD005164	10	6958977	6959941	40.2224
MEDMOD005165	10	6959989	6960186	17.116
MEDMOD005168	10	6960643	6961243	26.4253
MEDMOD005169	10	6961301	6961372	11.679
MEDMOD005170	10	6961608	6961700	10.9644
MEDMOD005172	10	6961865	6962168	21.7998
MEDMOD005173	10	6963868	6964170	27.0783
MEDMOD005176	10	6964503	6965510	29.2407
MEDMOD005179	10	6968658	6969354	20.4502
MEDMOD005180	10	6968020	6968130	12.9216
MEDMOD005183	10	6969913	6970422	19.1222
MEDMOD005184	10	6970690	6971500	13.6803
MEDMOD005186	10	6972235	6973243	17.5152
MEDMOD005187	10	6973686	6973774	13.2734
MEDMOD005196	10	6984124	6984230	13.6182
MEDMOD005197	10	6985887	6986158	20.0229
MEDMOD005201	10	6995430	6996034	34.9467
MEDMOD005202	10	6996874	6997567	20.7427
MEDMOD005207	10	7002485	7002602	14.9089
MEDMOD005209	10	7004096	7004540	18.1566
MEDMOD005210	10	7006882	7007171	28.3605
MEDMOD005211	10	7012123	7013026	19.7048
MEDMOD005212	10	7012028	7012095	11.8394
MEDMOD005213	10	7013213	7013420	10.5843
MEDMOD005214	10	7014313	7014738	21.8735
MEDMOD005217	10	7017721	7018730	22.287
MEDMOD005220	10	7020335	7021021	48.4353
MEDMOD005222	10	7022043	7022085	10.0128
MEDMOD005223	10	7022377	7022404	14.2061
MEDMOD005225	10	7025700	7026568	17.0144
MEDMOD005227	10	7026844	7027152	14.1711
MEDMOD005231	10	7030458	7030875	10.3552
MEDMOD005233	10	7046906	7047006	14.4783
MEDMOD005235	10	7059385	7060031	11.0928
MEDMOD005241	10	7089689	7090586	10.5766
MEDMOD005245	10	7133507	7133577	10.0915
MEDMOD005247	10	7139523	7139714	10.7369
MEDMOD005248	10	7142695	7142773	10.2434
MEDMOD005249	10	7143779	7144065	13.9146
MEDMOD005251	10	7144431	7144539	11.4635
MEDMOD005259	10	7172802	7172917	18.5358
MEDMOD005269	10	7194365	7194466	23.5486
MEDMOD005271	10	7200914	7200975	10.3896
MEDMOD005272	10	7201069	7201475	13.1261
MEDMOD005274	10	7206794	7206880	11.708
MEDMOD005277	10	7208024	7208132	12.8804
MEDMOD005278	10	7208591	7208903	16.3361
MEDMOD005283	10	7210533	7210892	12.8801
MEDMOD005286	10	7213912	7213988	13.4581
MEDMOD005292	10	7238855	7239197	13.0499
MEDMOD005293	10	7240636	7240740	12.3829
MEDMOD005303	10	7258080	7258746	12.5639
MEDMOD005305	10	7264046	7264159	10.978
MEDMOD005306	10	7270841	7270932	11.9223
MEDMOD005326	10	7335395	7335490	13.7168
MEDMOD005335	10	7415819	7416818	11.9373
MEDMOD005338	10	7418096	7418173	10.1757
MEDMOD005340	10	7435073	7435147	15.3714
MEDMOD005341	10	7435290	7435379	23.3695
MEDMOD005343	10	7435636	7435732	11.9329
MEDMOD005346	10	7436722	7436834	16.3335
MEDMOD005347	10	7437141	7437249	22.9992
MEDMOD005355	10	7475505	7475600	14.1651
MEDMOD005357	10	7476661	7477522	16.114
MEDMOD005366	10	7493313	7493410	53.0877
MEDMOD005368	10	7494977	7495053	12.6663
MEDMOD005373	10	7531144	7531251	19.5551
MEDMOD005376	10	7553467	7553511	10.2135
MEDMOD005378	10	7580806	7581332	12.6782
MEDMOD005379	10	7581808	7581840	12.4512
MEDMOD005380	10	7582254	7582274	18.7531
MEDMOD005384	10	7594208	7594305	15.1346
MEDMOD005386	10	7598353	7598399	10.1903
MEDMOD005396	10	7634789	7635688	17.2551
MEDMOD005397	10	7639105	7639281	10.9614
MEDMOD005400	10	7650410	7650590	10.6866
MEDMOD005401	10	7655369	7655628	12.0702
MEDMOD005406	10	7674489	7674979	10.0238
MEDMOD005412	10	7699726	7699837	17.0443
MEDMOD005422	10	7711900	7712084	10.4176
MEDMOD005424	10	7725064	7725131	17.3077
MEDMOD005425	10	7731160	7731317	12.1302
MEDMOD005430	10	7781970	7782081	13.3173
MEDMOD005441	10	7883091	7883114	16.2841
MEDMOD005443	10	7891931	7892230	14.4839
MEDMOD005450	10	7906098	7906182	12.1257
MEDMOD005451	10	7915612	7915706	11.5978
MEDMOD005458	10	7927843	7927942	13.6161
MEDMOD005459	10	7928214	7928280	11.0584
MEDMOD005465	10	7945443	7946131	13.7821
MEDMOD005474	10	7989212	7989307	14.8648
MEDMOD005481	10	8007756	8007862	15.4395
MEDMOD005485	10	8044641	8044699	13.2202
MEDMOD005488	10	8058385	8058468	13.2953
MEDMOD005490	10	8120396	8120542	12.2442
MEDMOD005491	10	8128027	8128071	13.7296
MEDMOD005500	10	8155515	8156247	17.5951
MEDMOD005501	10	8156493	8156577	17.9724
MEDMOD005511	10	8231917	8232101	16.6392
MEDMOD005516	10	8247562	8247666	18.5798
MEDMOD005518	10	8254361	8254461	11.4013
MEDMOD005533	10	8376722	8376879	10.9234
MEDMOD005559	10	8718728	8718837	12.977
MEDMOD005562	10	8765169	8765273	13.4106
MEDMOD005564	10	8779595	8779634	11.3394
MEDMOD005566	10	8800228	8801197	10.4246
MEDMOD005573	10	8840780	8840877	10.6115
MEDMOD005583	10	9146267	9146355	13.5869
MEDMOD005585	10	9152069	9152176	18.6333
MEDMOD005587	10	9164016	9164087	12.2332
MEDMOD005593	10	9186901	9187095	10.2038
MEDMOD005594	10	9187154	9187371	10.7753
MEDMOD005597	10	9202410	9202588	10.6404
MEDMOD005598	10	9206086	9206280	19.4919
MEDMOD005599	10	9224336	9224491	14.2743
MEDMOD005600	10	9225268	9225933	12.3122
MEDMOD005601	10	9235083	9235277	19.9258
MEDMOD005604	10	9241867	9241948	13.5064
MEDMOD005605	10	9245892	9245915	10.5686
MEDMOD005607	10	9250306	9250447	15.5193
MEDMOD005609	10	9252089	9252203	25.6659
MEDMOD005612	10	9257572	9257642	14.482
MEDMOD005613	10	9258876	9258954	10.3137
MEDMOD005615	10	9261267	9261540	20.1417
MEDMOD005617	10	9267060	9267135	13.9697
MEDMOD005621	10	9272852	9273053	10.575
MEDMOD005623	10	9278524	9279044	15.1041
MEDMOD005626	10	9287971	9288072	14.9468
MEDMOD005627	10	9288848	9288956	10.8719
MEDMOD005630	10	9290958	9290999	10.8925
MEDMOD005633	10	9303813	9304001	18.7264
MEDMOD005634	10	9305860	9305933	10.2277
MEDMOD005637	10	9312217	9312408	12.1898
MEDMOD005650	10	9398625	9398821	12.5947
MEDMOD005653	10	9404197	9404278	10.6374
MEDMOD005662	10	9427936	9428044	24.3791
MEDMOD005664	10	9431668	9431742	14.7746
MEDMOD005665	10	9437245	9437429	13.4391
MEDMOD005668	10	9442252	9442326	11.8452
MEDMOD005672	10	9452750	9452802	11.8705
MEDMOD005678	10	9458092	9458185	21.1715
MEDMOD005688	10	9508801	9508928	16.4191
MEDMOD005690	10	9518189	9518267	17.8259
MEDMOD005700	10	9534987	9535257	12.7768
MEDMOD005705	10	9536573	9536693	10.7788
MEDMOD005706	10	9538140	9538217	19.2605
MEDMOD005707	10	9538339	9538493	12.0305
MEDMOD005711	10	9543238	9543323	12.8712
MEDMOD005712	10	9543481	9543572	29.0144
MEDMOD005713	10	9544891	9544926	10.2278
MEDMOD005715	10	9548544	9548652	14.1059
MEDMOD005727	10	9559681	9559867	12.6466
MEDMOD005735	10	9606974	9607282	13.9517
MEDMOD005736	10	9609149	9609360	18.902
MEDMOD005738	10	9611458	9611948	12.0677
MEDMOD005739	10	9613641	9613722	15.4846
MEDMOD005740	10	9616241	9616747	23.3297
MEDMOD005743	10	9640205	9640782	22.6299
MEDMOD005744	10	9641304	9641906	14.2911
MEDMOD005746	10	9649969	9650174	18.6212
MEDMOD005757	10	9667137	9667359	30.3992
MEDMOD005761	10	9670183	9670287	10.0955
MEDMOD005764	10	9673488	9673577	14.6961
MEDMOD005766	10	9674717	9674813	14.8401
MEDMOD005768	10	9675522	9675638	16.6122
MEDMOD005769	10	9677661	9677766	14.0845
MEDMOD005777	10	9688877	9689857	10.7439
MEDMOD005782	10	9695056	9695169	19.8672
MEDMOD005785	10	9695870	9696412	24.0451
MEDMOD005786	10	9697146	9697222	17.4111
MEDMOD005793	10	9705096	9705781	20.3318
MEDMOD005795	10	9706188	9706479	11.2944
MEDMOD005798	10	9713368	9713559	27.662
MEDMOD005802	10	9724051	9724943	10.1805
MEDMOD005804	10	9730593	9730685	12.5592
MEDMOD005806	10	9735984	9736100	18.7459
MEDMOD005810	10	9744507	9744599	13.678
MEDMOD005812	10	9747246	9747434	11.6086
MEDMOD005817	10	9760970	9761447	20.3167
MEDMOD005820	10	9773596	9774019	11.1034
MEDMOD005821	10	9774575	9774647	10.9249
MEDMOD005824	10	9778180	9778696	12.7091
MEDMOD005826	10	9779108	9779951	15.1601
MEDMOD005827	10	9780143	9780233	11.4286
MEDMOD005830	10	9783343	9783792	23.0673
MEDMOD005834	10	9788857	9788955	12.0085
MEDMOD005836	10	9789999	9790190	19.829
MEDMOD005837	10	9792722	9793031	15.1573
MEDMOD005843	10	9823365	9823528	10.3293
MEDMOD005848	10	9832597	9833004	10.1407
MEDMOD005851	10	9839929	9840026	18.7131
MEDMOD005862	10	9973152	9973866	13.5971
MEDMOD005866	10	9996906	9996921	17.1481
MEDMOD005870	10	10047258	10047658	19.845
MEDMOD005871	10	10048595	10048889	11.2024
MEDMOD005878	10	10096651	10096744	14.0701
MEDMOD005882	10	10125718	10125822	16.1023
MEDMOD005886	10	10144089	10144669	11.2523
MEDMOD005891	10	10172235	10172534	13.1201
MEDMOD005893	10	10173977	10174062	11.8416
MEDMOD005894	10	10176072	10176145	13.0317
MEDMOD005895	10	10177438	10177462	14.9991
MEDMOD005896	10	10179079	10179182	16.8476
MEDMOD005898	10	10184323	10185319	13.3272
MEDMOD005899	10	10185560	10185763	24.6141
MEDMOD005902	10	10189119	10189814	10.1262
MEDMOD005904	10	10192493	10192578	12.0982
MEDMOD005905	10	10193548	10193737	10.0702
MEDMOD005910	10	10203954	10204029	18.3068
MEDMOD005916	10	10238641	10238718	10.803
MEDMOD005934	10	10350138	10350221	17.2444
MEDMOD005939	10	10364520	10364623	10.2617
MEDMOD005947	10	10443464	10443541	10.2767
MEDMOD005949	10	10455626	10455996	12.7122
MEDMOD005964	10	10518063	10518139	11.6028
MEDMOD005974	10	10560392	10560480	13.5284
MEDMOD005976	10	10561852	10561962	22.5162
MEDMOD005977	10	10562594	10563262	31.0131
MEDMOD005980	10	10565583	10566491	32.1387
MEDMOD005981	10	10564387	10564587	18.576
MEDMOD005984	10	10568184	10569103	29.7674
MEDMOD005985	10	10567815	10568104	14.3154
MEDMOD005986	10	10569297	10569403	16.3468
MEDMOD005993	10	10648495	10649448	22.9093
MEDMOD005994	10	10649728	10649938	19.2044
MEDMOD006004	10	10820717	10820840	10.1075
MEDMOD006012	10	10865940	10866018	12.8932
MEDMOD006013	10	10866291	10866371	10.6195
MEDMOD006015	10	10868167	10868516	23.7865
MEDMOD006025	10	10887152	10887509	18.9783
MEDMOD006026	10	10886010	10886575	15.5015
MEDMOD006027	10	10890345	10891254	12.4772
MEDMOD006034	10	10900055	10900140	16.0677
MEDMOD006038	10	10902955	10903226	13.9911
MEDMOD006048	10	10926019	10926849	12.8795
MEDMOD006050	10	10936697	10937269	16.6586
MEDMOD006053	10	10941457	10941645	32.0093
MEDMOD006056	10	10942986	10943081	13.5921
MEDMOD006061	10	10947614	10947763	13.2632
MEDMOD006065	10	10951542	10951850	12.1936
MEDMOD006075	10	11092054	11092753	12.8092
MEDMOD006083	10	11249744	11249797	13.1032
MEDMOD006084	10	11251579	11251755	13.9731
MEDMOD006090	10	11343571	11343873	10.4714
MEDMOD006094	10	11381425	11381687	12.7703
MEDMOD006099	10	11389927	11390109	15.7487
MEDMOD006101	10	11400097	11400172	13.8643
MEDMOD006102	10	11400298	11400368	12.3438
MEDMOD006104	10	11402213	11402478	16.5597
MEDMOD006107	10	11403988	11404258	23.7358
MEDMOD006116	10	11415442	11415468	10.0907
MEDMOD006125	10	11429278	11429396	16.9783
MEDMOD006130	10	11434878	11434991	13.081
MEDMOD006133	10	11436622	11436727	17.017
MEDMOD006136	10	11437954	11438032	11.6447
MEDMOD006138	10	11438917	11439677	14.8019
MEDMOD006145	10	11443519	11443594	17.5248
MEDMOD006148	10	11445343	11445363	10.3816
MEDMOD006174	10	11738539	11738642	11.8461
MEDMOD006182	10	11751685	11751835	10.752
MEDMOD006193	10	11801058	11801360	11.8623
MEDMOD006211	10	11872797	11873091	13.1022
MEDMOD006215	10	11875284	11875687	13.2059
MEDMOD006217	10	11875847	11876749	12.9283
MEDMOD006218	10	11876969	11877023	13.0362
MEDMOD006220	10	11883002	11883762	11.7543
MEDMOD006225	10	11890345	11890883	12.8162
MEDMOD006238	10	12041759	12041811	12.0623
MEDMOD006259	10	12202091	12202542	13.5512
MEDMOD006262	10	12204366	12204438	10.2077
MEDMOD006263	10	12206964	12207022	10.7895
MEDMOD006268	10	12212481	12212637	15.242
MEDMOD006279	10	12275201	12275265	14.9763
MEDMOD006282	10	12280923	12281025	12.7142
MEDMOD006283	10	12281369	12281463	10.1355
MEDMOD006300	10	12314672	12314749	14.5773
MEDMOD006301	10	12320580	12321343	11.762
MEDMOD006305	10	12387164	12387317	16.9671
MEDMOD006306	10	12395452	12395515	22.5992
MEDMOD006310	10	12506820	12507251	11.1104
MEDMOD006311	10	12513065	12513146	10.4116
MEDMOD006319	10	12558196	12558366	12.8412
MEDMOD006320	10	12560769	12560976	12.1659
MEDMOD006322	10	12569023	12569115	14.0746
MEDMOD006325	10	12572511	12572566	10.3696
MEDMOD006333	10	12599407	12599695	11.5319
MEDMOD006337	10	12619257	12619297	11.5806
MEDMOD006346	10	12659638	12659836	10.4301
MEDMOD006347	10	12660690	12661178	11.9481
MEDMOD006349	10	12664137	12664198	12.0568
MEDMOD006350	10	12664899	12665081	10.9635
MEDMOD006353	10	12669849	12669951	12.1536
MEDMOD006370	10	12730330	12730535	48.8205
MEDMOD006373	10	12730934	12731216	10.3777
MEDMOD006375	10	12731474	12731883	32.8971
MEDMOD006376	10	12731276	12731469	18.1661
MEDMOD006378	10	12744866	12745265	14.5041
MEDMOD006381	10	12747085	12747143	10.8407
MEDMOD006393	10	12842019	12842279	10.9115
MEDMOD006409	10	12919101	12919135	10.7835
MEDMOD006414	10	12955677	12955695	14.7351
MEDMOD006420	10	12973731	12973930	12.9825
MEDMOD006422	10	12982213	12982586	11.5773
MEDMOD006430	10	13029779	13030473	10.5326
MEDMOD006434	10	13046555	13046605	12.2102
MEDMOD006435	10	13046817	13046889	12.1192
MEDMOD006438	10	13050122	13050217	12.1057
MEDMOD006439	10	13050422	13050707	15.1183
MEDMOD006440	10	13050818	13051229	20.8936
MEDMOD006445	10	13061933	13062030	11.9418
MEDMOD006447	10	13066209	13066905	16.0708
MEDMOD006451	10	13090873	13091066	14.6724
MEDMOD006453	10	13136486	13136557	13.7159
MEDMOD006455	10	13137029	13137084	10.8891
MEDMOD006457	10	13153210	13153314	24.0985
MEDMOD006460	10	13155454	13155761	11.6195
MEDMOD006461	10	13156491	13156580	13.999
MEDMOD006463	10	13167543	13168435	17.7511
MEDMOD006465	10	13169250	13169623	15.6076
MEDMOD006467	10	13174453	13174508	12.7912
MEDMOD006468	10	13174861	13175338	28.5008
MEDMOD006471	10	13175827	13176785	14.9781
MEDMOD006473	10	13177042	13177441	15.3813
MEDMOD006474	10	13177622	13177901	12.2122
MEDMOD006475	10	13178267	13178368	12.6202
MEDMOD006478	10	13182346	13182731	19.1751
MEDMOD006486	10	13196821	13196935	13.95
MEDMOD006488	10	13199468	13199726	23.5921
MEDMOD006490	10	13200925	13200969	17.6832
MEDMOD006493	10	13203811	13203915	10.4605
MEDMOD006495	10	13204195	13204295	17.8503
MEDMOD006502	10	13208492	13208991	16.8082
MEDMOD006508	10	13223201	13223984	15.79
MEDMOD006511	10	13227159	13227493	18.7813
MEDMOD006516	10	13231615	13231897	13.3302
MEDMOD006518	10	13232724	13232893	17.7671
MEDMOD006521	10	13235651	13235737	11.6693
MEDMOD006524	10	13237956	13238020	13.8701
MEDMOD006526	10	13240088	13240329	11.2905
MEDMOD006527	10	13240766	13241137	33.2503
MEDMOD006529	10	13244209	13245068	26.9314
MEDMOD006530	10	13245772	13245799	10.1752
MEDMOD006531	10	13247444	13247819	11.1971
MEDMOD006532	10	13248144	13248829	12.4592
MEDMOD006542	10	13264469	13264572	10.2767
MEDMOD006548	10	13271701	13271801	19.3675
MEDMOD006549	10	13272573	13272668	11.3338
MEDMOD006551	10	13273110	13273211	12.7039
MEDMOD006555	10	13276824	13277328	11.1054
MEDMOD006558	10	13289566	13289847	11.1876
MEDMOD006584	10	13476058	13476163	13.1395
MEDMOD006586	10	13481668	13481719	13.6967
MEDMOD006589	10	13491178	13491265	16.2382
MEDMOD006593	10	13503828	13503936	11.5444
MEDMOD006594	10	13504852	13505159	36.0882
MEDMOD006595	10	13504275	13504325	11.2874
MEDMOD006598	10	13506157	13506705	15.0584
MEDMOD006601	10	13513104	13513372	12.3892
MEDMOD006606	10	13526265	13526633	12.2382
MEDMOD006608	10	13535522	13535622	16.0946
MEDMOD006611	10	13539531	13540173	10.4386
MEDMOD006612	10	13540187	13540676	10.1717
MEDMOD006613	10	13542001	13542099	11.5102
MEDMOD006620	10	13553400	13553420	10.8989
MEDMOD006622	10	13553975	13554067	12.8612
MEDMOD006632	10	13686218	13686379	11.0766
MEDMOD006635	10	13697815	13697908	15.1686
MEDMOD006639	10	13710239	13710383	10.9374
MEDMOD006640	10	13715105	13715168	10.5436
MEDMOD006647	10	13728886	13729186	13.6381
MEDMOD006655	10	13782805	13782908	10.5591
MEDMOD006657	10	13788252	13788415	10.9904
MEDMOD006658	10	13790084	13790153	14.154
MEDMOD006663	10	13794753	13794822	10.2251
MEDMOD006667	10	13796350	13796449	42.7616
MEDMOD006672	10	13805373	13805467	10.3047
MEDMOD006673	10	13806526	13806601	13.6956
MEDMOD006686	10	13817933	13818728	11.0184
MEDMOD006693	10	13822280	13823091	12.2572
MEDMOD006697	10	13830076	13830146	16.8389
MEDMOD006699	10	13832711	13832963	13.5696
MEDMOD006704	10	13850480	13850561	11.5003
MEDMOD006710	10	13879107	13879388	10.5346
MEDMOD006715	10	13887467	13887776	19.4799
MEDMOD006718	10	13892628	13892781	12.9356
MEDMOD006722	10	13902124	13902270	15.4525
MEDMOD006723	10	13903084	13903495	16.4469
MEDMOD006725	10	13905193	13905260	11.6373
MEDMOD006728	10	13910953	13911531	23.4186
MEDMOD006731	10	13914210	13914416	19.2226
MEDMOD006732	10	13915536	13915840	11.233
MEDMOD006737	10	13937656	13937826	11.4623
MEDMOD006741	10	13940179	13940386	13.3693
MEDMOD006742	10	13939555	13939833	10.2687
MEDMOD006744	10	13941074	13941172	11.469
MEDMOD006746	10	13941854	13941908	22.9074
MEDMOD006749	10	13942625	13942709	18.8858
MEDMOD006752	10	13951739	13951802	11.1179
MEDMOD006753	10	13952084	13952311	12.4204
MEDMOD006754	10	13952419	13952527	12.9898
MEDMOD006758	10	13958648	13959117	14.1228
MEDMOD006762	10	13966493	13967244	16.6603
MEDMOD006766	10	13969463	13970051	29.0945
MEDMOD006767	10	13970345	13970679	12.7442
MEDMOD006768	10	13975110	13975137	16.3101
MEDMOD006774	10	14026228	14026340	13.6823
MEDMOD006776	10	14029123	14029225	10.2483
MEDMOD006781	10	14048746	14048924	11.4067
MEDMOD006790	10	14160647	14160811	11.2394
MEDMOD006793	10	14175374	14175548	11.2555
MEDMOD006799	10	14219212	14219860	16.8788
MEDMOD006800	10	14219976	14220096	11.3973
MEDMOD006803	10	14235926	14236128	11.0524
MEDMOD006806	10	14237588	14237870	16.0741
MEDMOD006809	10	14269929	14270042	11.6872
MEDMOD006814	10	14276235	14276843	11.3013
MEDMOD006822	10	14336715	14336821	13.5971
MEDMOD006824	10	14353032	14353100	10.3686
MEDMOD006830	10	14362879	14363063	11.1413
MEDMOD006839	10	14372517	14372584	14.1857
MEDMOD006845	10	14376093	14376380	14.4038
MEDMOD006846	10	14380904	14380978	15.979
MEDMOD006847	10	14380720	14380803	14.0271
MEDMOD006858	10	14396957	14397246	26.0048
MEDMOD006859	10	14396917	14396933	10.9235
MEDMOD006863	10	14398201	14398270	12.7302
MEDMOD006868	10	14415921	14416025	13.2068
MEDMOD006872	10	14447027	14447097	12.316
MEDMOD006875	10	14451518	14451609	12.9692
MEDMOD006883	10	14477603	14478086	35.8989
MEDMOD006884	10	14478368	14478474	15.3502
MEDMOD006888	10	14481114	14481220	11.2718
MEDMOD006889	10	14481394	14482106	20.1024
MEDMOD006890	10	14482535	14482644	17.6847
MEDMOD006893	10	14485004	14485112	11.6103
MEDMOD006896	10	14485901	14485971	11.2935
MEDMOD006898	10	14497591	14497685	12.5203
MEDMOD006899	10	14497953	14498102	13.7985
MEDMOD006908	10	14506499	14507323	13.1832
MEDMOD006912	10	14519262	14519340	21.2884
MEDMOD006913	10	14519120	14519222	15.6854
MEDMOD006916	10	14571353	14571429	12.0529
MEDMOD006918	10	14577586	14577688	16.1106
MEDMOD006933	10	14597749	14597831	12.9089
MEDMOD006939	10	14611096	14611684	17.3961
MEDMOD006947	10	14617104	14617391	16.3788
MEDMOD006952	10	14625185	14625264	15.3197
MEDMOD006956	10	14640706	14640875	13.7446
MEDMOD006967	10	14668929	14669782	13.3982
MEDMOD006972	10	14686628	14686726	14.3308
MEDMOD006973	10	14688665	14688866	12.2116
MEDMOD006974	10	14691823	14691934	14.1385
MEDMOD006976	10	14696420	14696532	12.9292
MEDMOD006978	10	14703918	14704002	20.7589
MEDMOD006979	10	14704028	14704317	14.7303
MEDMOD006985	10	14749488	14749760	12.8919
MEDMOD006987	10	14761911	14762000	13.2034
MEDMOD006989	10	14775780	14775842	13.8643
MEDMOD006992	10	14784745	14784770	10.5955
MEDMOD006993	10	14785256	14785325	15.1257
MEDMOD007001	10	14815160	14815459	10.3383
MEDMOD007005	10	14816999	14817057	10.9325
MEDMOD007010	10	14823627	14823693	10.7515
MEDMOD007017	10	14835794	14836132	11.7093
MEDMOD007019	10	14838750	14838836	14.7415
MEDMOD007023	10	14851092	14851213	13.7818
MEDMOD007030	10	14857658	14858031	13.9661
MEDMOD007034	10	14868143	14868582	12.5002
MEDMOD007038	10	14878819	14878917	16.2871
MEDMOD007042	10	14882487	14882796	16.487
MEDMOD007044	10	14885277	14886271	14.7156
MEDMOD007050	10	14895398	14895421	10.2304
MEDMOD007054	10	14900024	14900134	28.6227
MEDMOD007059	10	14902824	14902924	21.4611
MEDMOD007060	10	14903065	14903125	10.6598
MEDMOD007061	10	14903160	14903927	10.6705
MEDMOD007067	10	14924374	14924865	11.1954
MEDMOD007068	10	14925487	14925546	14.7626
MEDMOD007074	10	14935575	14935765	13.1703
MEDMOD007081	10	14952271	14952344	15.3961
MEDMOD007083	10	14953800	14953881	10.0937
MEDMOD007085	10	14955915	14956723	20.6695
MEDMOD007097	10	15135804	15135895	10.6687
MEDMOD007112	10	15165808	15165933	23.7174
MEDMOD007116	10	15167881	15167976	15.4155
MEDMOD007117	10	15168414	15168505	11.6393
MEDMOD007124	10	15182897	15182969	12.9752
MEDMOD007130	10	15247949	15248153	24.3691
MEDMOD007132	10	15248579	15248653	10.0168
MEDMOD007137	10	15290488	15290675	11.1567
MEDMOD007138	10	15300377	15300404	10.0008
MEDMOD007140	10	15315129	15315179	10.7585
MEDMOD007141	10	15318902	15318959	12.2912
MEDMOD007143	10	15321126	15321227	15.6863
MEDMOD007146	10	15321864	15321934	11.3171
MEDMOD007147	10	15324115	15324225	12.0193
MEDMOD007153	10	15351977	15352070	14.0128
MEDMOD007155	10	15353398	15353645	18.8811
MEDMOD007159	10	15367629	15368491	15.561
MEDMOD007164	10	15373251	15373706	11.5698
MEDMOD007166	10	15387889	15387955	17.1751
MEDMOD007167	10	15388250	15388364	14.7717
MEDMOD007168	10	15389277	15389553	18.898
MEDMOD007170	10	15399303	15399377	10.1912
MEDMOD007174	10	15405761	15406020	12.6449
MEDMOD007176	10	15412955	15413139	19.2318
MEDMOD007178	10	15419837	15419952	17.5674
MEDMOD007181	10	15422113	15422514	11.0034
MEDMOD007182	10	15427216	15427520	17.8949
MEDMOD007187	10	15439464	15439809	14.8851
MEDMOD007188	10	15444015	15444109	11.989
MEDMOD007197	10	15476826	15477814	11.8813
MEDMOD007203	10	15491465	15491739	14.4061
MEDMOD007208	10	15497329	15497438	10.8595
MEDMOD007211	10	15505383	15505475	17.6297
MEDMOD007213	10	15525458	15525499	13.8744
MEDMOD007215	10	15532993	15533064	17.1732
MEDMOD007221	10	15539283	15540186	31.7666
MEDMOD007224	10	15541257	15541305	11.0613
MEDMOD007226	10	15543487	15543520	10.3346
MEDMOD007228	10	15544687	15544745	13.2782
MEDMOD007234	10	15555357	15555614	15.1051
MEDMOD007238	10	15559553	15559666	16.3255
MEDMOD007241	10	15564363	15564430	16.7729
MEDMOD007242	10	15569695	15569782	16.2391
MEDMOD007243	10	15570863	15570930	12.1722
MEDMOD007249	10	15587213	15587317	20.5681
MEDMOD007260	10	15614749	15614775	11.6313
MEDMOD007265	10	15620871	15620959	11.1024
MEDMOD007270	10	15628207	15628358	16.8311
MEDMOD007271	10	15628432	15628534	12.5957
MEDMOD007278	10	15639870	15639973	14.5711
MEDMOD007280	10	15640476	15640569	27.1538
MEDMOD007281	10	15640635	15640838	13.2068
MEDMOD007282	10	15644226	15644684	21.4527
MEDMOD007283	10	15648700	15648960	15.8492
MEDMOD007296	10	15673257	15673410	13.2998
MEDMOD007297	10	15673621	15673711	13.0809
MEDMOD007305	10	15680586	15680671	15.5021
MEDMOD007307	10	15681626	15681916	15.2039
MEDMOD007312	10	15683637	15683647	10.1507
MEDMOD007314	10	15684428	15685053	13.7187
MEDMOD007317	10	15686845	15687246	14.8485
MEDMOD007318	10	15687388	15687441	11.9283
MEDMOD007321	10	15688606	15688717	11.2689
MEDMOD007328	10	15697193	15697277	13.3704
MEDMOD007330	10	15697967	15698290	27.298
MEDMOD007331	10	15699597	15699620	12.2172
MEDMOD007336	10	15718621	15719065	14.9471
MEDMOD007337	10	15726095	15726350	11.7663
MEDMOD007338	10	15728298	15728340	10.6285
MEDMOD007341	10	15734995	15735089	13.0141
MEDMOD007342	10	15744907	15745016	16.6205
MEDMOD007347	10	15770194	15770305	16.6901
MEDMOD007355	10	15809502	15809611	15.6261
MEDMOD007362	10	15841439	15841536	11.1369
MEDMOD007363	10	15842014	15842102	10.5136
MEDMOD007364	10	15844373	15844835	14.4231
MEDMOD007366	10	15849927	15850434	14.211
MEDMOD007367	10	15861224	15861565	16.7794
MEDMOD007373	10	15875266	15875292	13.7161
MEDMOD007380	10	15880482	15880619	11.7753
MEDMOD007383	10	15882810	15883063	11.3973
MEDMOD007389	10	15914031	15914131	11.5153
MEDMOD007390	10	15915079	15915175	15.2503
MEDMOD007391	10	15918782	15918885	11.6645
MEDMOD007398	10	15942797	15942874	10.5427
MEDMOD007400	10	15950728	15951339	12.7372
MEDMOD007402	10	15955386	15955439	13.532
MEDMOD007405	10	15960633	15960735	11.1104
MEDMOD007407	10	15966425	15967261	22.1302
MEDMOD007413	10	15991160	15991247	12.4567
MEDMOD007415	10	15992036	15992146	16.3532
MEDMOD007424	10	16019741	16019835	11.4128
MEDMOD007425	10	16025396	16025418	13.3432
MEDMOD007428	10	16042211	16042259	13.4851
MEDMOD007434	10	16116671	16116782	15.9612
MEDMOD007436	10	16120326	16120476	10.317
MEDMOD007441	10	16135743	16135939	14.3625
MEDMOD007442	10	16149751	16149947	11.476
MEDMOD007443	10	16153010	16153044	14.5841
MEDMOD007445	10	16155475	16155875	14.9219
MEDMOD007456	10	16196474	16196543	10.7985
MEDMOD007459	10	16200894	16200976	12.7011
MEDMOD007463	10	16213457	16213564	11.5594
MEDMOD007464	10	16215910	16215934	12.2326
MEDMOD007472	10	16265583	16265929	12.8654
MEDMOD007474	10	16273320	16273526	10.0897
MEDMOD007482	10	16318727	16318788	17.4261
MEDMOD007486	10	16361779	16362118	15.5621
MEDMOD007493	10	16388869	16388900	11.7404
MEDMOD007505	10	16467454	16467526	11.7656
MEDMOD007508	10	16478332	16478885	25.9502
MEDMOD007513	10	16494371	16494473	13.288
MEDMOD007518	10	16505374	16505406	11.0374
MEDMOD007523	10	16515849	16515943	10.8856
MEDMOD007527	10	16520764	16520831	11.6057
MEDMOD007529	10	16523591	16523731	10.5985
MEDMOD007530	10	16525185	16525270	13.5151
MEDMOD007533	10	16537737	16537927	12.7694
MEDMOD007537	10	16546386	16546474	10.2957
MEDMOD007541	10	16548736	16548837	12.8403
MEDMOD007542	10	16549430	16549641	12.2253
MEDMOD007543	10	16550656	16551659	17.7713
MEDMOD007544	10	16551923	16552016	20.2895
MEDMOD007550	10	16569627	16569714	17.4772
MEDMOD007555	10	16575939	16576530	12.3732
MEDMOD007558	10	16577059	16577859	12.6609
MEDMOD007560	10	16578063	16578369	13.3727
MEDMOD007563	10	16579298	16579392	29.3391
MEDMOD007565	10	16579472	16580369	17.372
MEDMOD007570	10	16652111	16652606	29.1391
MEDMOD007571	10	16653407	16653702	21.3029
MEDMOD007572	10	16652815	16652900	10.8445
MEDMOD007574	10	16663046	16663538	13.5887
MEDMOD007575	10	16663571	16663736	11.4427
MEDMOD007578	10	16671432	16671500	22.1761
MEDMOD007583	10	16680425	16681026	29.4194
MEDMOD007584	10	16682423	16682585	18.4143
MEDMOD007586	10	16685513	16686228	10.5194
MEDMOD007588	10	16688707	16689497	16.771
MEDMOD007590	10	16691839	16692205	11.6853
MEDMOD007591	10	16692846	16693028	11.5833
MEDMOD007595	10	16702946	16703038	12.7092
MEDMOD007600	10	16713389	16713466	17.851
MEDMOD007604	10	16715409	16715478	10.0408
MEDMOD007608	10	16722941	16723749	16.1344
MEDMOD007611	10	16725668	16726155	10.3252
MEDMOD007612	10	16726659	16726746	11.3869
MEDMOD007613	10	16727006	16727184	17.6823
MEDMOD007620	10	16747650	16747746	16.7311
MEDMOD007634	10	16762943	16763144	10.95
MEDMOD007640	10	16769756	16770131	16.8268
MEDMOD007652	10	16813258	16813363	12.3593
MEDMOD007655	10	16820913	16821104	14.8022
MEDMOD007656	10	16827539	16827861	11.6713
MEDMOD007657	10	16830717	16830884	21.2648
MEDMOD007659	10	16831299	16831694	11.8857
MEDMOD007661	10	16832575	16833447	11.8752
MEDMOD007662	10	16834449	16834862	32.2502
MEDMOD007667	10	16835652	16835835	32.5989
MEDMOD007671	10	16837002	16837796	16.5154
MEDMOD007674	10	16838221	16838452	13.8934
MEDMOD007675	10	16839411	16839606	20.9143
MEDMOD007681	10	16843596	16843642	11.153
MEDMOD007683	10	16846111	16846210	11.6796
MEDMOD007685	10	16846378	16846591	12.084
MEDMOD007687	10	16846624	16846940	11.5693
MEDMOD007688	10	16847473	16847528	13.7122
MEDMOD007689	10	16847899	16848089	14.1192
MEDMOD007691	10	16848359	16849313	37.5741
MEDMOD007694	10	16850168	16850268	20.6455
MEDMOD007696	10	16850420	16850517	12.4305
MEDMOD007699	10	16851471	16852280	29.324
MEDMOD007701	10	16852533	16853069	11.6412
MEDMOD007702	10	16853156	16853239	11.3607
MEDMOD007704	10	16854512	16855012	32.8158
MEDMOD007705	10	16857625	16857886	36.0826
MEDMOD007709	10	16859008	16859200	12.1024
MEDMOD007712	10	16860926	16861139	15.7746
MEDMOD007713	10	16861309	16861391	10.4895
MEDMOD007715	10	16862394	16862896	14.6803
MEDMOD007716	10	16863535	16863608	12.0315
MEDMOD007718	10	16863739	16863913	10.1057
MEDMOD007720	10	16865552	16866529	24.4834
MEDMOD007722	10	16866853	16866980	17.6879
MEDMOD007725	10	16868475	16868692	13.543
MEDMOD007728	10	16869566	16869666	11.2274
MEDMOD007730	10	16870484	16870628	10.152
MEDMOD007731	10	16870966	16871121	12.7586
MEDMOD007733	10	16872778	16872937	16.0752
MEDMOD007734	10	16872942	16873110	10.9249
MEDMOD007735	10	16873225	16873299	23.1533
MEDMOD007736	10	16873759	16873917	11.0848
MEDMOD007738	10	16874117	16874141	14.9031
MEDMOD007743	10	16878392	16878801	24.9082
MEDMOD007746	10	16879650	16879788	13.447
MEDMOD007747	10	16881073	16881925	40.0851
MEDMOD007748	10	16880058	16880446	19.3684
MEDMOD007749	10	16882527	16882574	18.6461
MEDMOD007754	10	16883286	16883545	12.7239
MEDMOD007755	10	16884014	16884094	15.1155
MEDMOD007758	10	16885002	16885068	13.9981
MEDMOD007762	10	16887717	16888068	27.9221
MEDMOD007763	10	16889097	16889289	14.1008
MEDMOD007766	10	16890409	16890612	20.6621
MEDMOD007767	10	16890886	16890975	17.728
MEDMOD007768	10	16891969	16892921	18.4558
MEDMOD007772	10	16896327	16896426	10.4622
MEDMOD007774	10	16896818	16897007	12.3808
MEDMOD007775	10	16898413	16898727	33.0283
MEDMOD007777	10	16899237	16899397	13.9859
MEDMOD007778	10	16900315	16901013	25.5979
MEDMOD007779	10	16901217	16901292	13.6976
MEDMOD007781	10	16901752	16901931	14.739
MEDMOD007784	10	16905385	16906062	15.6232
MEDMOD007786	10	16922647	16922724	10.4406
MEDMOD007798	10	17011184	17011959	12.2582
MEDMOD007803	10	17028860	17028964	12.8449
MEDMOD007808	10	17048681	17048831	14.8401
MEDMOD007810	10	17058604	17058681	17.7936
MEDMOD007814	10	17074879	17074949	10.3623
MEDMOD007815	10	17078710	17078751	11.7833
MEDMOD007829	10	17146833	17146914	12.5822
MEDMOD007832	10	17159868	17160044	13.5551
MEDMOD007844	10	17212522	17212543	16.7751
MEDMOD007845	10	17227224	17227504	10.9354
MEDMOD007867	10	17303362	17303426	16.4131
MEDMOD007871	10	17315518	17315712	11.5909
MEDMOD007875	10	17331932	17332027	11.9103
MEDMOD007877	10	17341151	17341238	16.3721
MEDMOD007881	10	17354594	17354945	14.8917
MEDMOD007892	10	17408270	17408371	29.5201
MEDMOD007899	10	17439672	17440663	15.2096
MEDMOD007900	10	17441346	17441407	12.6992
MEDMOD007907	10	17458852	17458891	12.2062
MEDMOD007910	10	17466801	17467412	13.3629
MEDMOD007914	10	17479349	17479581	11.5893
MEDMOD007915	10	17480494	17480926	10.2704
MEDMOD007916	10	17484456	17484996	12.4182
MEDMOD007917	10	17486234	17486275	10.7515
MEDMOD007918	10	17489165	17489254	11.0583
MEDMOD007929	10	17532860	17533632	10.4614
MEDMOD007939	10	17578060	17578176	10.7072
MEDMOD007941	10	17582331	17582440	16.9275
MEDMOD007945	10	17592832	17592915	11.2154
MEDMOD007947	10	17593527	17593629	11.4095
MEDMOD007952	10	17612532	17612633	11.9615
MEDMOD007961	10	17662435	17662526	10.0648
MEDMOD007970	10	17715657	17715711	10.5136
MEDMOD007989	10	17851198	17851377	10.7945
MEDMOD007990	10	17851525	17851629	14.6724
MEDMOD007991	10	17852283	17852389	21.0999
MEDMOD007996	10	17860431	17860533	18.4518
MEDMOD008001	10	17866671	17866752	10.897
MEDMOD008002	10	17870312	17870474	27.6531
MEDMOD008003	10	17874623	17874703	13.8028
MEDMOD008013	10	17895445	17895540	22.0239
MEDMOD008014	10	17900820	17901009	15.6149
MEDMOD008019	10	17913978	17914320	10.541
MEDMOD008031	10	17933695	17933895	12.9292
MEDMOD008036	10	17937967	17938134	13.2002
MEDMOD008039	10	17939664	17939817	16.1623
MEDMOD008040	10	17940363	17940470	10.6786
MEDMOD008041	10	17944893	17945072	11.5343
MEDMOD008045	10	17952698	17952769	22.7154
MEDMOD008049	10	17961741	17961843	14.1119
MEDMOD008052	10	17964923	17965025	12.0812
MEDMOD008054	10	17966847	17966962	13.1787
MEDMOD008056	10	17973903	17974212	11.4873
MEDMOD008058	10	17980985	17981192	14.8581
MEDMOD008060	10	17984179	17984224	10.7285
MEDMOD008062	10	17985230	17985306	17.4396
MEDMOD008066	10	17989840	17990259	14.5307
MEDMOD008069	10	17993069	17993132	11.0964
MEDMOD008076	10	18007008	18007089	11.3582
MEDMOD008078	10	18009991	18010036	10.2687
MEDMOD008084	10	18016806	18016917	12.8272
MEDMOD008091	10	18021262	18021353	13.0081
MEDMOD008092	10	18021772	18021829	13.3371
MEDMOD008095	10	18023416	18023530	18.3606
MEDMOD008096	10	18023542	18023648	11.4953
MEDMOD008110	10	18042935	18043026	14.0009
MEDMOD008118	10	18048160	18048224	14.6843
MEDMOD008120	10	18050211	18050291	13.0502
MEDMOD008121	10	18050483	18050589	19.4715
MEDMOD008124	10	18054994	18055103	26.3692
MEDMOD008126	10	18055259	18055400	11.568
MEDMOD008127	10	18061668	18062618	19.7126
MEDMOD008129	10	18064313	18064378	13.7379
MEDMOD008131	10	18065433	18065533	10.9603
MEDMOD008133	10	18067925	18068028	13.0392
MEDMOD008136	10	18069413	18069678	12.7945
MEDMOD008138	10	18074657	18074759	11.3254
MEDMOD008140	10	18080519	18080597	11.7253
MEDMOD008141	10	18086444	18087445	14.2751
MEDMOD008144	10	18096767	18096937	13.9677
MEDMOD008145	10	18097180	18097814	12.6484
MEDMOD008148	10	18105637	18105698	14.2941
MEDMOD008152	10	18114156	18114719	26.4621
MEDMOD008155	10	18121106	18121133	12.6142
MEDMOD008157	10	18123480	18123531	11.6053
MEDMOD008160	10	18126975	18127086	11.1373
MEDMOD008161	10	18130312	18130981	13.1685
MEDMOD008164	10	18139438	18140140	33.0798
MEDMOD008168	10	18216067	18216385	15.1934
MEDMOD008169	10	18217632	18217798	15.2614
MEDMOD008171	10	18235337	18235705	20.2091
MEDMOD008172	10	18236181	18236230	14.7851
MEDMOD008176	10	18236744	18236857	22.5315
MEDMOD008180	10	18239205	18239362	15.9408
MEDMOD008183	10	18239999	18240061	12.1722
MEDMOD008184	10	18241215	18242150	14.6767
MEDMOD008190	10	18250479	18250560	15.2231
MEDMOD008194	10	18252894	18253496	12.8654
MEDMOD008200	10	18257016	18257383	14.1164
MEDMOD008204	10	18259416	18260405	23.6837
MEDMOD008206	10	18260696	18260776	12.642
MEDMOD008209	10	18261514	18262317	23.0654
MEDMOD008210	10	18262511	18263211	12.693
MEDMOD008213	10	18264540	18264929	15.2835
MEDMOD008214	10	18265020	18265321	15.2111
MEDMOD008218	10	18267648	18267672	11.4993
MEDMOD008220	10	18269790	18270018	13.737
MEDMOD008221	10	18270370	18270452	13.6491
MEDMOD008223	10	18271691	18272572	27.2172
MEDMOD008224	10	18271593	18271677	10.4257
MEDMOD008227	10	18275075	18275172	10.3846
MEDMOD008236	10	18287028	18287850	26.7551
MEDMOD008242	10	18291858	18291904	14.4771
MEDMOD008245	10	18293857	18293925	10.6544
MEDMOD008246	10	18293981	18294862	13.6531
MEDMOD008247	10	18295129	18295223	15.8582
MEDMOD008252	10	18298384	18298798	22.5656
MEDMOD008254	10	18299215	18299273	15.3121
MEDMOD008259	10	18306689	18306956	22.1674
MEDMOD008261	10	18308328	18308526	13.3136
MEDMOD008263	10	18310822	18310889	12.3298
MEDMOD008266	10	18311587	18311662	12.0252
MEDMOD008267	10	18312441	18313440	13.7116
MEDMOD008269	10	18313992	18314087	17.7444
MEDMOD008270	10	18313482	18313595	12.4886
MEDMOD008271	10	18313868	18313981	10.9376
MEDMOD008272	10	18315303	18316023	11.7491
MEDMOD008273	10	18316073	18316178	12.4616
MEDMOD008275	10	18332514	18332711	12.6535
MEDMOD008280	10	18336436	18337037	20.5603
[truncated: 21,012 more rows]
