# Supplementary material for: Combining Computational Prediction of Cis-Regulatory Elements with a New Enhancer Assay to Efficiently Label Neuronal Structures in the Medaka Fish
Source: PLoS One. 2011 May 27;6(5):e19747. doi: 10.1371/journal.pone.0019747 (PMC3103512; doi:10.1371/journal.pone.0019747)
Supplement: Table S2 — List of predicted vertebrate conserved CRMs. Medaka coordinates (genome version MEDAKA1) of all the predicted vertebrate conserved CRMs. (PDF) [file pone.0019747.s011.pdf]

module_id	chr	start	end	score
MEDMOD039879	20	11781071	11781178	10.0516
MEDMOD073755	6	11333694	11333764	10.0604
MEDMOD021013	15	15545435	15545526	10.0638
MEDMOD001734	1	21204869	21205315	10.0648
MEDMOD078017	7	8936301	8936400	10.0782
MEDMOD001303	1	19895368	19895857	10.0817
MEDMOD066616	3	29894894	29894997	10.1197
MEDMOD069255	4	13633315	13633420	10.1506
MEDMOD052821	22	20083311	20083505	10.1591
MEDMOD015671	13	5642159	5642229	10.1977
MEDMOD067077	3	35637821	35637926	10.2097
MEDMOD050880	22	12485395	12485505	10.2339
MEDMOD058258	24	8887927	8888079	10.2503
MEDMOD041159	20	15433635	15433724	10.2518
MEDMOD074725	6	13562745	13562945	10.3027
MEDMOD001621	1	21078901	21079023	10.3106
MEDMOD018871	13	23221741	23221806	10.3186
MEDMOD067673	4	5593319	5593512	10.3364
MEDMOD065982	3	28583165	28583259	10.3486
MEDMOD020467	15	10571567	10571623	10.3506
MEDMOD067671	4	5591722	5591832	10.3578
MEDMOD094173	5	15307407	15307611	10.3956
MEDMOD066169	3	28757017	28757231	10.4049
MEDMOD088343	9	12918043	12918156	10.5025
MEDMOD030104	17	19645936	19646011	10.5296
MEDMOD053864	23	4539935	4539995	10.5356
MEDMOD089428	9	15506449	15506542	10.5382
MEDMOD082980	8	5786965	5787061	10.5492
MEDMOD020942	15	15451949	15452111	10.5776
MEDMOD029177	17	13777992	13778867	10.6695
MEDMOD076979	6	25939406	25939616	10.7014
MEDMOD096305	14	2421728	2421777	10.7445
MEDMOD029174	17	13768921	13769201	10.7914
MEDMOD002343	1	22943476	22943680	10.796
MEDMOD057289	24	5418182	5418278	10.8516
MEDMOD097486	14	13813175	13813364	10.855
MEDMOD090383	9	19162939	19163037	10.9761
MEDMOD052254	22	16246085	16246351	10.985
MEDMOD049080	22	6960727	6961035	11.0036
MEDMOD046307	21	24081706	24081773	11.0404
MEDMOD041605	20	16770574	16770686	11.0488
MEDMOD085830	8	24370682	24370771	11.0614
MEDMOD019807	15	674350	674648	11.0628
MEDMOD089319	9	15394581	15394689	11.0962
MEDMOD090271	9	18953899	18954007	11.1702
MEDMOD047301	21	27678042	27678116	11.178
MEDMOD011928	12	1923977	1924168	11.197
MEDMOD011928	12	1923977	1924168	11.197
MEDMOD009953	11	9911321	9911517	11.1992
MEDMOD065780	3	28332197	28332504	11.2033
MEDMOD036411	19	17596468	17596564	11.2324
MEDMOD039999	20	11885942	11886040	11.277
MEDMOD095779	5	29116271	29116576	11.2788
MEDMOD025832	16	3062293	3062393	11.2794
MEDMOD070038	4	17298068	17298331	11.2854
MEDMOD026311	16	8646544	8646650	11.3074
MEDMOD025729	16	2941242	2941518	11.3177
MEDMOD062268	3	17661345	17661388	11.3394
MEDMOD003147	1	31629580	31629652	11.3504
MEDMOD053867	23	4543707	4543796	11.3553
MEDMOD021922	15	18859875	18859979	11.3671
MEDMOD091495	9	25676189	25676236	11.4613
MEDMOD026010	16	6005833	6006190	11.5085
MEDMOD026357	16	8737388	8737959	11.6149
MEDMOD096643	14	7628670	7628733	11.6429
MEDMOD066593	3	29850039	29850443	11.6609
MEDMOD057812	24	7034778	7034978	11.6812
MEDMOD067655	4	5559647	5560204	11.6833
MEDMOD047550	21	29727577	29727695	11.7133
MEDMOD080574	7	17648080	17648435	11.7372
MEDMOD073761	6	11350056	11350144	11.7446
MEDMOD025158	15	29608309	29608500	11.762
MEDMOD035669	19	10232552	10233156	11.7656
MEDMOD035669	19	10232552	10233156	11.7656
MEDMOD019552	13	29800104	29800181	11.7698
MEDMOD018119	13	14830048	14830143	11.8141
MEDMOD001702	1	21164156	21164256	11.8223
MEDMOD013218	12	11084854	11084946	11.8593
MEDMOD083500	8	7504842	7504942	11.8813
MEDMOD062738	3	18906936	18907012	11.8987
MEDMOD074011	6	12053982	12054168	11.9211
MEDMOD042222	20	18541702	18541784	11.9598
MEDMOD066591	3	29847475	29847725	11.9746
MEDMOD035596	19	10142976	10143158	11.9926
MEDMOD046542	21	24500068	24500435	12.0361
MEDMOD041256	20	15600247	15600339	12.0873
MEDMOD060624	3	11648504	11648617	12.1495
MEDMOD065728	3	28299081	28299242	12.1957
MEDMOD031883	17	27972640	27973410	12.1982
MEDMOD048389	22	5776579	5776880	12.2476
MEDMOD079503	7	12856872	12856979	12.2523
MEDMOD062193	3	17600265	17600477	12.2535
MEDMOD093826	5	14427188	14427292	12.324
MEDMOD070494	4	19975006	19975492	12.3496
MEDMOD027325	16	14665132	14665247	12.3523
MEDMOD011200	11	22102879	22102986	12.3623
MEDMOD047993	22	3192444	3192649	12.3673
MEDMOD031896	17	27992216	27992370	12.3714
MEDMOD090267	9	18949633	18949736	12.375
MEDMOD074730	6	13565891	13565995	12.4095
MEDMOD020928	15	15430090	15430196	12.4282
MEDMOD037079	2	17129546	17130202	12.4558
MEDMOD035171	19	8767341	8767437	12.4685
MEDMOD026436	16	8951050	8951564	12.4769
MEDMOD049178	22	7088117	7088191	12.602
MEDMOD003976	10	1019607	1019711	12.6493
MEDMOD016715	13	9228384	9228494	12.759
MEDMOD021876	15	18844185	18844253	12.7702
MEDMOD090277	9	18957985	18958186	12.9156
MEDMOD031964	17	28324459	28324560	12.9402
MEDMOD040878	20	14675352	14675510	12.9862
MEDMOD054734	23	14103402	14103453	13.0342
MEDMOD057356	24	5599144	5599234	13.07
MEDMOD099761	14	32859011	32859108	13.0793
MEDMOD087232	9	8203343	8203433	13.0855
MEDMOD041143	20	15415909	15416241	13.0928
MEDMOD019548	13	29792752	29793054	13.1478
MEDMOD071671	4	34165984	34166063	13.1939
MEDMOD012015	12	2812319	2812412	13.211
MEDMOD015814	13	6142459	6142648	13.215
MEDMOD067076	3	35628496	35628605	13.2164
MEDMOD021282	15	16159288	16159882	13.2362
MEDMOD046593	21	24592598	24592797	13.2404
MEDMOD046868	21	25474652	25474754	13.2597
MEDMOD053842	23	4508792	4508834	13.2652
MEDMOD078406	7	9770692	9770800	13.2788
MEDMOD093825	5	14427061	14427142	13.2789
MEDMOD079542	7	12897500	12897589	13.3192
MEDMOD021273	15	16152202	16152314	13.3475
MEDMOD070498	4	19988193	19988365	13.3803
MEDMOD078016	7	8936155	8936266	13.4202
MEDMOD091833	9	32686276	32686442	13.4296
MEDMOD084788	8	11408599	11408666	13.4301
MEDMOD090206	9	18840033	18840168	13.4945
MEDMOD090371	9	19141168	19141745	13.5018
MEDMOD035076	19	8458571	8458679	13.5704
MEDMOD060586	3	11575628	11575809	13.6171
MEDMOD001944	1	22124469	22124576	13.6276
MEDMOD032218	17	30337046	30337148	13.6509
MEDMOD016854	13	9837748	9837829	13.6766
MEDMOD022381	15	20167515	20167727	13.6786
MEDMOD025086	15	29382841	29382922	13.6891
MEDMOD035635	19	10196871	10197054	13.7344
MEDMOD079549	7	12904611	12904703	13.7532
MEDMOD013391	12	11797372	11797552	13.7745
MEDMOD036785	2	5611891	5612117	13.8028
MEDMOD002161	1	22413693	22413757	13.8448
MEDMOD074074	6	12108899	12108989	13.9386
MEDMOD046550	21	24503232	24503568	14.0099
MEDMOD093199	5	10475042	10475133	14.0128
MEDMOD025825	16	3048107	3048794	14.0681
MEDMOD068675	4	12068793	12068857	14.0779
MEDMOD090310	9	18997178	18997578	14.0793
MEDMOD092263	5	5037946	5038218	14.1027
MEDMOD040038	20	11923140	11923230	14.103
MEDMOD079065	7	11607615	11607799	14.1065
MEDMOD061041	3	13285300	13285586	14.1362
MEDMOD074815	6	13636400	13636561	14.1651
MEDMOD068678	4	12073004	12073116	14.2232
MEDMOD070975	4	29680486	29681037	14.2541
MEDMOD061078	3	13327369	13327460	14.3412
MEDMOD026976	16	12829386	12829714	14.3735
MEDMOD069279	4	13845303	13845398	14.3854
MEDMOD046600	21	24611524	24611637	14.44
MEDMOD062935	3	19250506	19250712	14.4663
MEDMOD091569	9	26568621	26568725	14.5629
MEDMOD022001	15	18898102	18898205	14.5898
MEDMOD065454	3	28041302	28041807	14.5906
MEDMOD068305	4	10373888	10373986	14.6501
MEDMOD039972	20	11870347	11870450	14.6519
MEDMOD083673	8	8478557	8478668	14.6531
MEDMOD040220	20	12101661	12101879	14.6701
MEDMOD090398	9	19192065	19192297	14.6701
MEDMOD067667	4	5587049	5587758	14.6926
MEDMOD091911	5	598651	598737	14.7294
MEDMOD079458	7	12775336	12775408	14.8407
MEDMOD062999	3	19300480	19300580	14.9063
MEDMOD048719	22	6699805	6699908	14.9443
MEDMOD045691	21	22537538	22538048	14.9514
MEDMOD025241	15	29785282	29785390	14.9876
MEDMOD097500	14	13924175	13924255	15.1488
MEDMOD057343	24	5579478	5580117	15.151
MEDMOD035593	19	10135059	10135350	15.2152
MEDMOD030548	17	23036610	23036710	15.2348
MEDMOD085722	8	22114649	22114744	15.2687
MEDMOD046620	21	24631366	24631511	15.3468
MEDMOD032010	17	28470163	28470267	15.3521
MEDMOD057811	24	7035041	7035201	15.3632
MEDMOD085288	8	13919493	13919599	15.3895
MEDMOD091005	9	23130731	23130813	15.4166
MEDMOD046592	21	24592506	24592575	15.4405
MEDMOD034965	19	7968213	7968306	15.4504
MEDMOD069581	4	15316806	15317501	15.4933
MEDMOD059768	3	5223061	5223472	15.5196
MEDMOD036096	19	15146832	15146920	15.5302
MEDMOD031884	17	27974758	27974974	15.5919
MEDMOD031634	17	26513717	26513821	15.61
MEDMOD071091	4	31472200	31472299	15.614
MEDMOD046451	21	24417483	24417685	15.6322
MEDMOD077627	7	7816608	7816704	15.6415
MEDMOD079516	7	12875408	12875510	15.6562
MEDMOD095276	5	26643508	26643605	15.6644
MEDMOD073964	6	11953338	11953628	15.6895
MEDMOD063855	3	21946222	21946430	15.7218
MEDMOD012167	12	4630273	4630574	15.7778
MEDMOD067649	4	5552224	5552523	15.7904
MEDMOD084566	8	10796189	10796492	15.9104
MEDMOD062876	3	19206954	19207207	15.9149
MEDMOD047807	22	216550	216933	15.9201
MEDMOD035590	19	10132367	10132444	15.9269
MEDMOD025524	16	1686654	1686760	15.9674
MEDMOD010163	11	10553543	10553611	16.0377
MEDMOD089401	9	15479347	15479552	16.0533
MEDMOD009439	11	6435624	6435715	16.0741
MEDMOD090425	9	19237615	19237973	16.0981
MEDMOD030448	17	22709716	22709920	16.1016
MEDMOD042253	20	19001394	19001584	16.1164
MEDMOD011199	11	22102050	22102241	16.1429
MEDMOD039514	20	10535036	10535109	16.2095
MEDMOD021083	15	15719481	15719651	16.2151
MEDMOD052589	22	16759607	16759709	16.2373
MEDMOD082836	8	5252437	5252609	16.3241
MEDMOD048750	22	6727238	6727540	16.3588
MEDMOD066516	3	29411035	29411728	16.3666
MEDMOD090068	9	17641409	17641623	16.3883
MEDMOD065719	3	28297721	28297910	16.3885
MEDMOD043376	21	7350550	7350596	16.3931
MEDMOD041684	20	16832128	16832235	16.4247
MEDMOD013935	12	13057087	13057400	16.5221
MEDMOD047505	21	28899931	28900016	16.5511
MEDMOD025752	16	2967025	2967321	16.5632
MEDMOD092548	5	7412691	7412772	16.5935
MEDMOD041580	20	16737765	16737848	16.6298
MEDMOD092245	5	5015178	5015475	16.6335
MEDMOD060755	3	12169685	12169770	16.7637
MEDMOD010194	11	10603587	10603696	16.8054
MEDMOD055313	23	16230236	16230422	16.8125
MEDMOD067904	4	8388108	8388207	16.8548
MEDMOD090471	9	19328036	19328101	16.9791
MEDMOD023571	15	23044193	23044588	16.9889
MEDMOD036408	19	17591549	17591721	16.9945
MEDMOD095772	5	29103035	29103322	17.0047
MEDMOD012989	12	9881582	9881731	17.0676
MEDMOD036925	2	6324311	6325116	17.0811
MEDMOD085946	9	899914	900111	17.2233
MEDMOD094128	5	15225539	15225719	17.3301
MEDMOD025419	16	998940	999249	17.4148
MEDMOD031969	17	28327347	28327555	17.4589
MEDMOD036823	2	5756938	5757095	17.6011
MEDMOD097598	14	14327068	14327265	17.6042
MEDMOD025708	16	2926801	2927100	17.6621
MEDMOD062885	3	19212390	19212567	17.7187
MEDMOD009472	11	6562593	6563053	17.7226
MEDMOD046301	21	24078935	24078980	17.7963
MEDMOD063850	3	21942679	21943078	17.9142
MEDMOD076962	6	25921578	25922016	17.915
MEDMOD005501	10	8156493	8156577	17.9724
MEDMOD010112	11	10500834	10501107	17.9833
MEDMOD046562	21	24508867	24509416	18.0004
MEDMOD046907	21	25502749	25502946	18.0135
MEDMOD069547	4	15269411	15269750	18.0352
MEDMOD087660	9	10107224	10107416	18.1511
MEDMOD009484	11	6582115	6582205	18.3491
MEDMOD092169	5	4935672	4935874	18.3942
MEDMOD045660	21	22513071	22513346	18.4273
MEDMOD083495	8	7503024	7503202	18.4281
MEDMOD069233	4	13602848	13603047	18.4651
MEDMOD048724	22	6709136	6709735	18.489
MEDMOD090266	9	18948405	18948545	18.5031
MEDMOD067651	4	5553631	5554001	18.5106
MEDMOD019442	13	29586523	29586630	18.5439
MEDMOD023565	15	23041291	23041414	18.6014
MEDMOD080181	7	15337931	15338057	18.6811
MEDMOD035616	19	10169356	10169469	18.686
MEDMOD057341	24	5575777	5575862	18.7046
MEDMOD079504	7	12857819	12858082	18.8078
MEDMOD031958	17	28294538	28294735	18.8629
MEDMOD021919	15	18859656	18859745	18.9078
MEDMOD031493	17	26391637	26391751	18.9481
MEDMOD025143	15	29591150	29591342	18.962
MEDMOD068009	4	9093070	9093348	19.0038
MEDMOD058691	24	13842671	13842981	19.0797
MEDMOD060986	3	13129564	13129771	19.0973
MEDMOD053559	23	3115134	3115927	19.1465
MEDMOD066446	3	29316698	29316861	19.163
MEDMOD052575	22	16740919	16740999	19.1705
MEDMOD025818	16	3041018	3041176	19.4358
MEDMOD078322	7	9715981	9716099	19.4894
MEDMOD074225	6	12249759	12250350	19.5055
MEDMOD035077	19	8458991	8459155	19.5268
MEDMOD054395	23	11195792	11196109	19.6131
MEDMOD057671	24	6686948	6687448	19.6161
MEDMOD062206	3	17606919	17607026	19.692
MEDMOD049682	22	8862756	8862973	19.7127
MEDMOD066152	3	28739950	28740065	19.7192
MEDMOD078381	7	9752850	9753159	19.7414
MEDMOD062883	3	19211376	19211466	19.8463
MEDMOD039686	20	10910143	10910725	19.9197
MEDMOD090287	9	18970132	18970221	19.9618
MEDMOD074073	6	12109012	12109116	20.0982
MEDMOD057814	24	7036979	7037083	20.1071
MEDMOD059164	24	17341480	17341607	20.1334
MEDMOD045652	21	22506666	22506944	20.1621
MEDMOD043973	21	9527375	9527535	20.1878
MEDMOD079465	7	12789703	12789816	20.1919
MEDMOD086386	9	4923183	4923662	20.2118
MEDMOD035159	19	8739628	8740140	20.3298
MEDMOD087256	9	8242444	8242527	20.3671
MEDMOD092248	5	5016129	5016237	20.4496
MEDMOD069729	4	15858591	15858699	20.4935
MEDMOD042575	20	20093180	20093675	20.6118
MEDMOD049838	22	9763396	9764094	20.7019
MEDMOD083481	8	7484595	7484707	20.785
MEDMOD052213	22	16148725	16149130	20.7958
MEDMOD090353	9	19093927	19094929	20.7993
MEDMOD046745	21	24793491	24793582	20.9002
MEDMOD072882	6	8604605	8604705	20.9746
MEDMOD044122	21	10012078	10012166	20.9882
MEDMOD060343	3	10688759	10688865	21.0503
MEDMOD065585	3	28194436	28194607	21.0541
MEDMOD096981	14	10013043	10013134	21.0941
MEDMOD062648	3	18504304	18504393	21.142
MEDMOD045657	21	22508499	22508707	21.3347
MEDMOD025794	16	3025219	3026096	21.344
MEDMOD001892	1	22025626	22025823	21.4105
MEDMOD070025	4	17286362	17286467	21.4704
MEDMOD088025	9	11863987	11864097	21.4889
MEDMOD029920	17	19095279	19095366	21.6194
MEDMOD031894	17	27986747	27987258	21.726
MEDMOD044362	21	11387876	11388126	21.8576
MEDMOD062244	3	17636344	17636642	21.8636
MEDMOD046866	21	25474819	25475212	21.9683
MEDMOD040082	20	11958554	11958877	22.0016
MEDMOD047799	22	192877	193087	22.0017
MEDMOD048038	22	3886827	3887050	22.0527
MEDMOD039696	20	10921844	10922212	22.0904
MEDMOD002190	1	22461528	22461817	22.1107
MEDMOD020328	15	7760539	7760847	22.189
MEDMOD021862	15	18836637	18836838	22.255
MEDMOD031890	17	27982842	27983024	22.2556
MEDMOD046493	21	24460873	24461282	22.3142
MEDMOD045995	21	23222770	23222978	22.3517
MEDMOD083489	8	7499186	7499842	22.3871
MEDMOD065611	3	28212463	28212873	22.3943
MEDMOD046458	21	24427680	24427954	22.4133
MEDMOD046886	21	25485996	25486204	22.4444
MEDMOD083488	8	7498081	7498673	22.4954
MEDMOD098901	14	20174515	20174622	22.5764
MEDMOD041922	20	17683286	17683882	22.6341
MEDMOD056234	24	1233713	1233813	22.6384
MEDMOD051085	22	13006355	13006564	22.6441
MEDMOD091469	9	25652634	25652828	22.6462
MEDMOD062408	3	17981488	17981593	22.9661
MEDMOD070007	4	17268854	17269034	23.0151
MEDMOD061052	3	13292201	13292334	23.2558
MEDMOD019578	13	29902299	29902756	23.2802
MEDMOD045680	21	22526273	22527052	23.4651
MEDMOD021521	15	18200082	18200268	23.5247
MEDMOD087873	9	11267836	11268139	23.5793
MEDMOD099347	14	23434330	23434556	23.5881
MEDMOD085279	8	13863704	13864089	23.5928
MEDMOD070459	4	19878301	19878852	23.6595
MEDMOD082977	8	5784674	5784806	23.7865
MEDMOD048715	22	6696040	6696998	23.8018
MEDMOD002164	1	22417856	22418052	23.9212
MEDMOD021971	15	18883423	18883796	23.9979
MEDMOD090945	9	22899649	22899759	24.0788
MEDMOD046906	21	25502202	25502280	24.1384
MEDMOD021948	15	18870052	18870547	24.1843
MEDMOD026362	16	8742743	8743446	24.2954
MEDMOD010110	11	10499687	10499871	24.3916
MEDMOD021549	15	18219014	18219223	24.5132
MEDMOD075915	6	16561403	16561598	24.617
MEDMOD093196	5	10470336	10470500	24.7016
MEDMOD068719	4	12150662	12150874	24.7829
MEDMOD070019	4	17279333	17279619	25.0312
MEDMOD078011	7	8930499	8930590	25.1322
MEDMOD065740	3	28305541	28306131	25.1449
MEDMOD098506	14	18223027	18223324	25.1503
MEDMOD046306	21	24082473	24082860	25.1712
MEDMOD062155	3	17574979	17575373	25.2171
MEDMOD097593	14	14320015	14320368	25.4847
MEDMOD021875	15	18842450	18842752	25.5025
MEDMOD089503	9	15598839	15598928	25.622
MEDMOD076984	6	25945370	25945781	25.6714
MEDMOD018098	13	14785467	14785772	25.7499
MEDMOD062503	3	18104111	18104521	25.8037
MEDMOD044740	21	17737481	17737591	25.8103
MEDMOD075778	6	15994413	15994714	25.8393
MEDMOD013390	12	11797636	11797838	25.9344
MEDMOD074081	6	12114078	12114379	26.1788
MEDMOD090343	9	19052346	19052524	26.2797
MEDMOD021442	15	18108629	18108884	26.8599
MEDMOD006529	10	13244209	13245068	26.9314
MEDMOD021906	15	18854536	18855010	27.1701
MEDMOD002296	1	22881942	22882223	27.2065
MEDMOD021984	15	18891838	18892042	27.2704
MEDMOD012580	12	7879476	7879783	27.2835
MEDMOD021441	15	18105916	18106662	27.6009
MEDMOD083466	8	7474568	7475045	27.7385
MEDMOD087862	9	11248324	11248440	27.7971
MEDMOD062886	3	19213721	19213927	28.0024
MEDMOD082008	7	24901827	24902522	28.1111
MEDMOD070008	4	17270257	17270758	28.1852
MEDMOD090400	9	19197773	19198644	28.2533
MEDMOD046528	21	24486446	24487159	28.2593
MEDMOD097597	14	14326252	14326619	28.4283
MEDMOD043949	21	9506893	9507288	28.6956
MEDMOD014880	12	23455331	23455716	28.7227
MEDMOD067646	4	5549702	5550089	28.7711
MEDMOD021893	15	18850088	18850365	28.9414
MEDMOD057815	24	7038392	7039061	29.3093
MEDMOD007563	10	16579298	16579392	29.3391
MEDMOD042480	20	19844435	19844523	29.3807
MEDMOD061757	3	15995051	15995236	29.4679
MEDMOD070013	4	17275846	17276321	29.5529
MEDMOD046533	21	24490446	24491457	29.6423
MEDMOD097603	14	14330458	14330760	29.6918
MEDMOD092171	5	4936738	4937021	29.7726
MEDMOD012796	12	9031026	9031117	29.7989
MEDMOD097602	14	14329822	14330238	30.0142
MEDMOD050378	22	10962117	10962221	30.0249
MEDMOD023570	15	23044615	23044786	30.0847
MEDMOD065779	3	28332538	28333033	30.1778
MEDMOD010162	11	10552561	10552663	30.2426
MEDMOD078316	7	9714574	9714754	30.2753
MEDMOD048771	22	6735726	6735904	30.3015
MEDMOD078375	7	9748820	9749292	30.4566
MEDMOD031470	17	26374681	26374876	30.4636
MEDMOD029228	17	14141615	14141726	30.5962
MEDMOD083494	8	7502266	7502531	30.8523
MEDMOD079329	7	12497496	12497712	30.86
MEDMOD062490	3	18079496	18079873	30.9411
MEDMOD046575	21	24518666	24519120	31.028
MEDMOD021961	15	18876899	18877779	31.2076
MEDMOD065705	3	28288702	28288875	31.5649
MEDMOD046505	21	24470045	24470456	31.7172
MEDMOD046522	21	24482873	24483612	32.023
MEDMOD040822	20	14608663	14608960	32.0919
MEDMOD065994	3	28593884	28594396	32.1034
MEDMOD062544	3	18152245	18153122	32.2971
MEDMOD025220	15	29720333	29720535	32.6294
MEDMOD098504	14	18215007	18215110	32.8716
MEDMOD046891	21	25487135	25487539	32.9475
MEDMOD082007	7	24903251	24903457	33.019
MEDMOD007775	10	16898413	16898727	33.0283
MEDMOD044369	21	11394721	11394910	33.0419
MEDMOD062456	3	18033611	18034113	33.2719
MEDMOD046508	21	24472732	24473001	33.5487
MEDMOD001740	1	21213191	21213308	33.9303
MEDMOD078310	7	9707480	9708057	34.1935
MEDMOD089492	9	15583047	15583253	34.2442
MEDMOD092210	5	4978686	4978994	35.4542
MEDMOD070035	4	17296333	17296811	35.9813
MEDMOD091506	9	25690154	25690356	36.4102
MEDMOD095715	5	28981054	28981310	36.5626
MEDMOD096536	14	5675485	5675667	36.7584
MEDMOD021990	15	18894920	18895707	37.1363
MEDMOD064692	3	25546276	25546533	37.3383
MEDMOD046579	21	24531952	24532804	37.3644
MEDMOD021913	15	18858234	18858892	37.9367
MEDMOD048717	22	6698859	6699490	38.193
MEDMOD045709	21	22551054	22551341	38.3615
MEDMOD074729	6	13565664	13565856	38.8776
MEDMOD023566	15	23041548	23042041	38.9325
MEDMOD046537	21	24495842	24496822	39.0876
MEDMOD046539	21	24498847	24499349	39.2062
MEDMOD082018	7	24931345	24931717	39.2173
MEDMOD021900	15	18852100	18852999	39.2848
MEDMOD052088	22	16034582	16034896	39.7353
MEDMOD095275	5	26642430	26642892	39.9042
MEDMOD007747	10	16881073	16881925	40.0851
MEDMOD021445	15	18115489	18115810	40.1251
MEDMOD082032	7	24956923	24957319	40.2159
MEDMOD021973	15	18884033	18885013	40.6557
MEDMOD078415	7	9790115	9790392	40.9396
MEDMOD067497	4	5090116	5090418	40.9611
MEDMOD057821	24	7042517	7042816	41.2137
MEDMOD062537	3	18144635	18145299	42.3505
MEDMOD086628	9	6167346	6167743	42.9471
MEDMOD045693	21	22539737	22540329	43.2247
MEDMOD065858	3	28384311	28385094	43.3623
MEDMOD046561	21	24507748	24508162	43.5749
MEDMOD046007	21	23236851	23237752	44.4189
MEDMOD022005	15	18899084	18899627	46.841
MEDMOD050839	22	12444680	12445216	50.3915
MEDMOD087861	9	11248718	11249293	52.3556
MEDMOD021864	15	18837589	18838401	52.4502
MEDMOD070042	4	17303690	17304206	54.4804
MEDMOD021885	15	18847431	18848065	54.7302
MEDMOD074008	6	12052386	12052795	58.5236
MEDMOD062451	3	18031844	18032242	60.9452
MEDMOD021953	15	18873416	18874296	61.5114
