# Supplementary material for: Combining Computational Prediction of Cis-Regulatory Elements with a New Enhancer Assay to Efficiently Label Neuronal Structures in the Medaka Fish
Source: PLoS One. 2011 May 27;6(5):e19747. doi: 10.1371/journal.pone.0019747 (PMC3103512; doi:10.1371/journal.pone.0019747)
Supplement: Table S3 — List of conserved and non-conserved CRMs for each tissue. Tab delimited list of tissues from ZFIN (column 1) with the corresponding medaka genes (column 2) and the corresponding CRM ids (column 3). The conservation of the CRMs is reported in column 4. For details, see the material and methods section. (PDF) [file pone.0019747.s012.pdf]

DEL cells	ENSORLG00000004596	MEDMOD083311	nonConserved
DEL cells	ENSORLG00000004596	MEDMOD083313	nonConserved
DEL cells	ENSORLG00000004596	MEDMOD083314	nonConserved
DEL cells	ENSORLG00000004596	MEDMOD083316	nonConserved
DEL cells	ENSORLG00000004596	MEDMOD083318	nonConserved
DEL cells	ENSORLG00000004596	MEDMOD083322	nonConserved
DEL cells	ENSORLG00000004596	MEDMOD083323	nonConserved
DEL cells	ENSORLG00000004596	MEDMOD083325	nonConserved
DEL cells	ENSORLG00000004596	MEDMOD083329	nonConserved
DEL cells	ENSORLG00000007080	MEDMOD013335	nonConserved
DEL cells	ENSORLG00000007080	MEDMOD013336	nonConserved
DEL cells	ENSORLG00000007080	MEDMOD013346	nonConserved
DEL cells	ENSORLG00000007080	MEDMOD013347	nonConserved
DEL cells	ENSORLG00000007566	MEDMOD079289	nonConserved
DEL cells	ENSORLG00000007566	MEDMOD079295	nonConserved
DEL cells	ENSORLG00000007566	MEDMOD079296	nonConserved
DEL cells	ENSORLG00000007566	MEDMOD079297	nonConserved
DEL cells	ENSORLG00000007566	MEDMOD079298	nonConserved
DEL cells	ENSORLG00000007566	MEDMOD079302	nonConserved
DEL cells	ENSORLG00000009503	MEDMOD018628	nonConserved
DEL cells	ENSORLG00000017556	MEDMOD052639	nonConserved
DEL cells	ENSORLG00000017556	MEDMOD052640	nonConserved
DEL cells	ENSORLG00000017556	MEDMOD052642	nonConserved
DEL cells	ENSORLG00000017556	MEDMOD052644	nonConserved
DEL cells	ENSORLG00000017556	MEDMOD052651	nonConserved
DEL cells	ENSORLG00000017556	MEDMOD052653	nonConserved
EVL	ENSORLG00000002764	MEDMOD060594	nonConserved
EVL	ENSORLG00000002837	MEDMOD033876	nonConserved
EVL	ENSORLG00000002837	MEDMOD033878	nonConserved
EVL	ENSORLG00000005367	MEDMOD033078	nonConserved
EVL	ENSORLG00000005367	MEDMOD033081	nonConserved
EVL	ENSORLG00000005367	MEDMOD033086	nonConserved
EVL	ENSORLG00000005367	MEDMOD033087	nonConserved
EVL	ENSORLG00000006450	MEDMOD033221	nonConserved
EVL	ENSORLG00000006633	MEDMOD039720	nonConserved
EVL	ENSORLG00000006633	MEDMOD039723	nonConserved
EVL	ENSORLG00000006633	MEDMOD039725	nonConserved
EVL	ENSORLG00000006633	MEDMOD039734	nonConserved
EVL	ENSORLG00000006633	MEDMOD039738	nonConserved
EVL	ENSORLG00000006633	MEDMOD039744	nonConserved
EVL	ENSORLG00000006633	MEDMOD039748	nonConserved
EVL	ENSORLG00000006633	MEDMOD039751	nonConserved
EVL	ENSORLG00000006833	MEDMOD093659	nonConserved
EVL	ENSORLG00000006993	MEDMOD079098	nonConserved
EVL	ENSORLG00000008001	MEDMOD079587	nonConserved
EVL	ENSORLG00000008001	MEDMOD079590	nonConserved
EVL	ENSORLG00000008001	MEDMOD079595	nonConserved
EVL	ENSORLG00000008001	MEDMOD079599	nonConserved
EVL	ENSORLG00000008001	MEDMOD079600	nonConserved
EVL	ENSORLG00000008001	MEDMOD079602	nonConserved
EVL	ENSORLG00000008001	MEDMOD079604	nonConserved
EVL	ENSORLG00000008001	MEDMOD079609	nonConserved
EVL	ENSORLG00000008001	MEDMOD079611	nonConserved
EVL	ENSORLG00000008001	MEDMOD079613	nonConserved
EVL	ENSORLG00000008001	MEDMOD079615	nonConserved
EVL	ENSORLG00000009005	MEDMOD098055	nonConserved
EVL	ENSORLG00000009503	MEDMOD018628	nonConserved
EVL	ENSORLG00000010140	MEDMOD064101	nonConserved
EVL	ENSORLG00000010881	MEDMOD064175	nonConserved
EVL	ENSORLG00000011865	MEDMOD024351	nonConserved
EVL	ENSORLG00000012500	MEDMOD099344	nonConserved
EVL	ENSORLG00000012583	MEDMOD070617	nonConserved
EVL	ENSORLG00000012583	MEDMOD070623	nonConserved
EVL	ENSORLG00000012731	MEDMOD057450	nonConserved
EVL	ENSORLG00000012731	MEDMOD057454	nonConserved
EVL	ENSORLG00000012731	MEDMOD057455	nonConserved
EVL	ENSORLG00000012731	MEDMOD057458	nonConserved
EVL	ENSORLG00000012731	MEDMOD057460	nonConserved
EVL	ENSORLG00000013120	MEDMOD011477	nonConserved
EVL	ENSORLG00000013120	MEDMOD011479	nonConserved
EVL	ENSORLG00000014924	MEDMOD030495	nonConserved
EVL	ENSORLG00000015032	MEDMOD081576	nonConserved
EVL	ENSORLG00000015032	MEDMOD081579	nonConserved
EVL	ENSORLG00000015501	MEDMOD099751	nonConserved
EVL	ENSORLG00000015501	MEDMOD099753	nonConserved
EVL	ENSORLG00000015861	MEDMOD058482	nonConserved
EVL	ENSORLG00000016830	MEDMOD096066	nonConserved
EVL	ENSORLG00000016895	MEDMOD071300	nonConserved
EVL	ENSORLG00000017977	MEDMOD052951	nonConserved
EVL	ENSORLG00000017977	MEDMOD052961	nonConserved
EVL	ENSORLG00000017977	MEDMOD052965	nonConserved
EVL	ENSORLG00000017977	MEDMOD052967	nonConserved
EVL	ENSORLG00000017977	MEDMOD052970	nonConserved
EVL	ENSORLG00000017977	MEDMOD052974	nonConserved
EVL	ENSORLG00000017977	MEDMOD052980	nonConserved
Kupffer's vesicle	ENSORLG00000000823	MEDMOD091946	nonConserved
Kupffer's vesicle	ENSORLG00000003559	MEDMOD005916	nonConserved
Kupffer's vesicle	ENSORLG00000005346	MEDMOD078546	nonConserved
Kupffer's vesicle	ENSORLG00000005346	MEDMOD078549	nonConserved
Kupffer's vesicle	ENSORLG00000005346	MEDMOD078555	nonConserved
Kupffer's vesicle	ENSORLG00000007063	MEDMOD068869	nonConserved
Kupffer's vesicle	ENSORLG00000007986	MEDMOD040704	nonConserved
Kupffer's vesicle	ENSORLG00000007986	MEDMOD040706	nonConserved
Kupffer's vesicle	ENSORLG00000007986	MEDMOD040708	nonConserved
Kupffer's vesicle	ENSORLG00000007986	MEDMOD040711	nonConserved
Kupffer's vesicle	ENSORLG00000007986	MEDMOD040712	nonConserved
Kupffer's vesicle	ENSORLG00000007986	MEDMOD040716	nonConserved
Kupffer's vesicle	ENSORLG00000007986	MEDMOD040717	nonConserved
Kupffer's vesicle	ENSORLG00000007986	MEDMOD040719	nonConserved
Kupffer's vesicle	ENSORLG00000007986	MEDMOD040720	nonConserved
Kupffer's vesicle	ENSORLG00000008138	MEDMOD002531	nonConserved
Kupffer's vesicle	ENSORLG00000008138	MEDMOD002533	nonConserved
Kupffer's vesicle	ENSORLG00000008138	MEDMOD002535	nonConserved
Kupffer's vesicle	ENSORLG00000008138	MEDMOD002541	nonConserved
Kupffer's vesicle	ENSORLG00000009611	MEDMOD018648	nonConserved
Kupffer's vesicle	ENSORLG00000009772	MEDMOD056304	nonConserved
Kupffer's vesicle	ENSORLG00000009772	MEDMOD056307	nonConserved
Kupffer's vesicle	ENSORLG00000009772	MEDMOD056308	nonConserved
Kupffer's vesicle	ENSORLG00000009772	MEDMOD056312	nonConserved
Kupffer's vesicle	ENSORLG00000009772	MEDMOD056320	nonConserved
Kupffer's vesicle	ENSORLG00000009772	MEDMOD056322	nonConserved
Kupffer's vesicle	ENSORLG00000009772	MEDMOD056324	nonConserved
Kupffer's vesicle	ENSORLG00000009772	MEDMOD056330	nonConserved
Kupffer's vesicle	ENSORLG00000009772	MEDMOD056331	nonConserved
Kupffer's vesicle	ENSORLG00000009772	MEDMOD056332	nonConserved
Kupffer's vesicle	ENSORLG00000009772	MEDMOD056333	nonConserved
Kupffer's vesicle	ENSORLG00000011529	MEDMOD042256	nonConserved
Kupffer's vesicle	ENSORLG00000011529	MEDMOD042260	nonConserved
Kupffer's vesicle	ENSORLG00000011529	MEDMOD042262	nonConserved
Kupffer's vesicle	ENSORLG00000012731	MEDMOD057450	nonConserved
Kupffer's vesicle	ENSORLG00000012731	MEDMOD057454	nonConserved
Kupffer's vesicle	ENSORLG00000012731	MEDMOD057455	nonConserved
Kupffer's vesicle	ENSORLG00000012731	MEDMOD057458	nonConserved
Kupffer's vesicle	ENSORLG00000012731	MEDMOD057460	nonConserved
Kupffer's vesicle	ENSORLG00000012981	MEDMOD057596	nonConserved
Kupffer's vesicle	ENSORLG00000012981	MEDMOD057598	nonConserved
Kupffer's vesicle	ENSORLG00000014067	MEDMOD011663	nonConserved
Kupffer's vesicle	ENSORLG00000014067	MEDMOD011664	nonConserved
Kupffer's vesicle	ENSORLG00000014067	MEDMOD011667	nonConserved
Kupffer's vesicle	ENSORLG00000014067	MEDMOD011669	nonConserved
Kupffer's vesicle	ENSORLG00000014067	MEDMOD011671	nonConserved
Kupffer's vesicle	ENSORLG00000014163	MEDMOD058067	nonConserved
Kupffer's vesicle	ENSORLG00000014369	MEDMOD028017	nonConserved
Kupffer's vesicle	ENSORLG00000014533	MEDMOD003759	nonConserved
Kupffer's vesicle	ENSORLG00000014533	MEDMOD003763	nonConserved
Kupffer's vesicle	ENSORLG00000014533	MEDMOD003764	nonConserved
Kupffer's vesicle	ENSORLG00000014533	MEDMOD003769	nonConserved
Kupffer's vesicle	ENSORLG00000015978	MEDMOD058563	nonConserved
Kupffer's vesicle	ENSORLG00000017569	MEDMOD052675	nonConserved
Kupffer's vesicle	ENSORLG00000017569	MEDMOD052676	nonConserved
Kupffer's vesicle	ENSORLG00000017569	MEDMOD052677	nonConserved
Kupffer's vesicle	ENSORLG00000017569	MEDMOD052678	nonConserved
Kupffer's vesicle	ENSORLG00000017569	MEDMOD052680	nonConserved
Kupffer's vesicle	ENSORLG00000017569	MEDMOD052682	nonConserved
Kupffer's vesicle	ENSORLG00000017569	MEDMOD052687	nonConserved
Kupffer's vesicle	ENSORLG00000017569	MEDMOD052688	nonConserved
Kupffer's vesicle	ENSORLG00000017569	MEDMOD052689	nonConserved
Kupffer's vesicle	ENSORLG00000017569	MEDMOD052691	nonConserved
Mauthner neuron	ENSORLG00000009479	MEDMOD080134	nonConserved
Mauthner neuron	ENSORLG00000009479	MEDMOD080135	nonConserved
Mauthner neuron	ENSORLG00000009479	MEDMOD080143	nonConserved
Mauthner neuron	ENSORLG00000009479	MEDMOD080145	nonConserved
Mauthner neuron	ENSORLG00000009479	MEDMOD080153	nonConserved
Mauthner neuron	ENSORLG00000009479	MEDMOD080174	nonConserved
Mauthner neuron	ENSORLG00000009479	MEDMOD080181	conserved
Mauthner neuron	ENSORLG00000009479	MEDMOD080182	nonConserved
Mauthner neuron	ENSORLG00000009479	MEDMOD080183	nonConserved
Mauthner neuron	ENSORLG00000010060	MEDMOD053579	nonConserved
Mauthner neuron	ENSORLG00000010060	MEDMOD053581	nonConserved
Meckel's cartilage	ENSORLG00000001666	MEDMOD037142	nonConserved
Meckel's cartilage	ENSORLG00000001666	MEDMOD037143	nonConserved
Meckel's cartilage	ENSORLG00000010169	MEDMOD056472	nonConserved
Meckel's cartilage	ENSORLG00000010169	MEDMOD056475	nonConserved
Meckel's cartilage	ENSORLG00000010169	MEDMOD056478	nonConserved
Meckel's cartilage	ENSORLG00000010169	MEDMOD056480	nonConserved
Meckel's cartilage	ENSORLG00000010169	MEDMOD056483	nonConserved
Meckel's cartilage	ENSORLG00000010169	MEDMOD056487	nonConserved
Meckel's cartilage	ENSORLG00000010169	MEDMOD056489	nonConserved
Meckel's cartilage	ENSORLG00000010169	MEDMOD056493	nonConserved
Meckel's cartilage	ENSORLG00000010169	MEDMOD056495	nonConserved
Meckel's cartilage	ENSORLG00000010169	MEDMOD056498	nonConserved
Meckel's cartilage	ENSORLG00000010169	MEDMOD056507	nonConserved
Meckel's cartilage	ENSORLG00000010169	MEDMOD056511	nonConserved
Meckel's cartilage	ENSORLG00000010169	MEDMOD056512	nonConserved
Meckel's cartilage	ENSORLG00000010169	MEDMOD056517	nonConserved
Meckel's cartilage	ENSORLG00000010169	MEDMOD056518	nonConserved
Meckel's cartilage	ENSORLG00000010169	MEDMOD056521	nonConserved
Meckel's cartilage	ENSORLG00000010169	MEDMOD056523	nonConserved
Meckel's cartilage	ENSORLG00000010169	MEDMOD056525	nonConserved
Meckel's cartilage	ENSORLG00000010169	MEDMOD056530	nonConserved
Meckel's cartilage	ENSORLG00000010169	MEDMOD056531	nonConserved
Meckel's cartilage	ENSORLG00000010169	MEDMOD056543	nonConserved
Meckel's cartilage	ENSORLG00000010169	MEDMOD056547	nonConserved
Rohon-Beard neurons	ENSORLG00000001463	MEDMOD015287	nonConserved
Rohon-Beard neurons	ENSORLG00000001463	MEDMOD015288	nonConserved
Rohon-Beard neurons	ENSORLG00000004106	MEDMOD034219	nonConserved
Rohon-Beard neurons	ENSORLG00000004106	MEDMOD034220	nonConserved
Rohon-Beard neurons	ENSORLG00000004106	MEDMOD034224	nonConserved
Rohon-Beard neurons	ENSORLG00000004106	MEDMOD034228	nonConserved
Rohon-Beard neurons	ENSORLG00000004106	MEDMOD034232	nonConserved
Rohon-Beard neurons	ENSORLG00000004106	MEDMOD034233	nonConserved
Rohon-Beard neurons	ENSORLG00000004106	MEDMOD034235	nonConserved
Rohon-Beard neurons	ENSORLG00000004106	MEDMOD034236	nonConserved
Rohon-Beard neurons	ENSORLG00000004106	MEDMOD034237	nonConserved
Rohon-Beard neurons	ENSORLG00000004717	MEDMOD039071	nonConserved
Rohon-Beard neurons	ENSORLG00000004717	MEDMOD039084	nonConserved
Rohon-Beard neurons	ENSORLG00000005134	MEDMOD026244	nonConserved
Rohon-Beard neurons	ENSORLG00000005134	MEDMOD026245	nonConserved
Rohon-Beard neurons	ENSORLG00000005134	MEDMOD026248	nonConserved
Rohon-Beard neurons	ENSORLG00000005134	MEDMOD026257	nonConserved
Rohon-Beard neurons	ENSORLG00000005134	MEDMOD026258	nonConserved
Rohon-Beard neurons	ENSORLG00000005134	MEDMOD026263	nonConserved
Rohon-Beard neurons	ENSORLG00000005134	MEDMOD026270	nonConserved
Rohon-Beard neurons	ENSORLG00000005134	MEDMOD026280	nonConserved
Rohon-Beard neurons	ENSORLG00000005134	MEDMOD026281	nonConserved
Rohon-Beard neurons	ENSORLG00000005134	MEDMOD026282	nonConserved
Rohon-Beard neurons	ENSORLG00000005134	MEDMOD026283	nonConserved
Rohon-Beard neurons	ENSORLG00000005379	MEDMOD083650	nonConserved
Rohon-Beard neurons	ENSORLG00000005379	MEDMOD083651	nonConserved
Rohon-Beard neurons	ENSORLG00000005379	MEDMOD083652	nonConserved
Rohon-Beard neurons	ENSORLG00000005379	MEDMOD083657	nonConserved
Rohon-Beard neurons	ENSORLG00000005379	MEDMOD083660	nonConserved
Rohon-Beard neurons	ENSORLG00000005379	MEDMOD083664	nonConserved
Rohon-Beard neurons	ENSORLG00000005379	MEDMOD083665	nonConserved
Rohon-Beard neurons	ENSORLG00000005387	MEDMOD017312	nonConserved
Rohon-Beard neurons	ENSORLG00000005387	MEDMOD017316	nonConserved
Rohon-Beard neurons	ENSORLG00000005387	MEDMOD017321	nonConserved
Rohon-Beard neurons	ENSORLG00000005387	MEDMOD017324	nonConserved
Rohon-Beard neurons	ENSORLG00000007859	MEDMOD074377	nonConserved
Rohon-Beard neurons	ENSORLG00000007859	MEDMOD074381	nonConserved
Rohon-Beard neurons	ENSORLG00000010606	MEDMOD064137	nonConserved
Rohon-Beard neurons	ENSORLG00000010606	MEDMOD064142	nonConserved
Rohon-Beard neurons	ENSORLG00000010606	MEDMOD064145	nonConserved
Rohon-Beard neurons	ENSORLG00000010606	MEDMOD064147	nonConserved
Rohon-Beard neurons	ENSORLG00000010606	MEDMOD064148	nonConserved
Rohon-Beard neurons	ENSORLG00000010606	MEDMOD064152	nonConserved
Rohon-Beard neurons	ENSORLG00000010606	MEDMOD064153	nonConserved
Rohon-Beard neurons	ENSORLG00000011420	MEDMOD099092	nonConserved
Rohon-Beard neurons	ENSORLG00000012259	MEDMOD014787	nonConserved
Rohon-Beard neurons	ENSORLG00000016659	MEDMOD091674	nonConserved
YSL	ENSORLG00000000788	MEDMOD096284	nonConserved
YSL	ENSORLG00000001282	MEDMOD082518	nonConserved
YSL	ENSORLG00000001423	MEDMOD015245	nonConserved
YSL	ENSORLG00000001423	MEDMOD015248	nonConserved
YSL	ENSORLG00000001423	MEDMOD015250	nonConserved
YSL	ENSORLG00000002190	MEDMOD082631	nonConserved
YSL	ENSORLG00000002378	MEDMOD077362	nonConserved
YSL	ENSORLG00000002378	MEDMOD077363	nonConserved
YSL	ENSORLG00000002914	MEDMOD077451	nonConserved
YSL	ENSORLG00000002960	MEDMOD082879	nonConserved
YSL	ENSORLG00000003234	MEDMOD012142	nonConserved
YSL	ENSORLG00000003234	MEDMOD012144	nonConserved
YSL	ENSORLG00000003234	MEDMOD012148	nonConserved
YSL	ENSORLG00000003253	MEDMOD060766	nonConserved
YSL	ENSORLG00000003390	MEDMOD086700	nonConserved
YSL	ENSORLG00000004360	MEDMOD072992	nonConserved
YSL	ENSORLG00000004676	MEDMOD083381	nonConserved
YSL	ENSORLG00000004703	MEDMOD028859	nonConserved
YSL	ENSORLG00000004703	MEDMOD028862	nonConserved
YSL	ENSORLG00000005050	MEDMOD010170	nonConserved
YSL	ENSORLG00000005050	MEDMOD010172	nonConserved
YSL	ENSORLG00000005050	MEDMOD010173	nonConserved
YSL	ENSORLG00000005050	MEDMOD010178	nonConserved
YSL	ENSORLG00000005050	MEDMOD010184	nonConserved
YSL	ENSORLG00000005212	MEDMOD078516	nonConserved
YSL	ENSORLG00000005212	MEDMOD078518	nonConserved
YSL	ENSORLG00000005367	MEDMOD033078	nonConserved
YSL	ENSORLG00000005367	MEDMOD033081	nonConserved
YSL	ENSORLG00000005367	MEDMOD033086	nonConserved
YSL	ENSORLG00000005367	MEDMOD033087	nonConserved
YSL	ENSORLG00000006090	MEDMOD061926	nonConserved
YSL	ENSORLG00000006090	MEDMOD061927	nonConserved
YSL	ENSORLG00000006220	MEDMOD006803	nonConserved
YSL	ENSORLG00000006220	MEDMOD006806	nonConserved
YSL	ENSORLG00000006356	MEDMOD001187	nonConserved
YSL	ENSORLG00000006356	MEDMOD001188	nonConserved
YSL	ENSORLG00000006559	MEDMOD007112	nonConserved
YSL	ENSORLG00000006559	MEDMOD007116	nonConserved
YSL	ENSORLG00000006559	MEDMOD007117	nonConserved
YSL	ENSORLG00000006768	MEDMOD078953	nonConserved
YSL	ENSORLG00000006768	MEDMOD078954	nonConserved
YSL	ENSORLG00000006788	MEDMOD088154	nonConserved
YSL	ENSORLG00000006886	MEDMOD013299	nonConserved
YSL	ENSORLG00000006886	MEDMOD013301	nonConserved
YSL	ENSORLG00000007058	MEDMOD007398	nonConserved
YSL	ENSORLG00000007190	MEDMOD073874	nonConserved
YSL	ENSORLG00000007190	MEDMOD073875	nonConserved
YSL	ENSORLG00000007328	MEDMOD007574	nonConserved
YSL	ENSORLG00000007328	MEDMOD007575	nonConserved
YSL	ENSORLG00000007488	MEDMOD027026	nonConserved
YSL	ENSORLG00000007488	MEDMOD027030	nonConserved
YSL	ENSORLG00000007488	MEDMOD027031	nonConserved
YSL	ENSORLG00000007621	MEDMOD023260	nonConserved
YSL	ENSORLG00000007621	MEDMOD023262	nonConserved
YSL	ENSORLG00000007621	MEDMOD023264	nonConserved
YSL	ENSORLG00000007622	MEDMOD079319	nonConserved
YSL	ENSORLG00000007986	MEDMOD040704	nonConserved
YSL	ENSORLG00000007986	MEDMOD040706	nonConserved
YSL	ENSORLG00000007986	MEDMOD040708	nonConserved
YSL	ENSORLG00000007986	MEDMOD040711	nonConserved
YSL	ENSORLG00000007986	MEDMOD040712	nonConserved
YSL	ENSORLG00000007986	MEDMOD040716	nonConserved
YSL	ENSORLG00000007986	MEDMOD040717	nonConserved
YSL	ENSORLG00000007986	MEDMOD040719	nonConserved
YSL	ENSORLG00000007986	MEDMOD040720	nonConserved
YSL	ENSORLG00000008000	MEDMOD094047	nonConserved
YSL	ENSORLG00000008000	MEDMOD094049	nonConserved
YSL	ENSORLG00000008000	MEDMOD094050	nonConserved
YSL	ENSORLG00000008000	MEDMOD094052	nonConserved
YSL	ENSORLG00000008000	MEDMOD094071	nonConserved
YSL	ENSORLG00000008000	MEDMOD094077	nonConserved
YSL	ENSORLG00000008000	MEDMOD094081	nonConserved
YSL	ENSORLG00000008071	MEDMOD097908	nonConserved
YSL	ENSORLG00000008209	MEDMOD008190	nonConserved
YSL	ENSORLG00000008209	MEDMOD008194	nonConserved
YSL	ENSORLG00000008209	MEDMOD008200	nonConserved
YSL	ENSORLG00000008209	MEDMOD008204	nonConserved
YSL	ENSORLG00000008209	MEDMOD008206	nonConserved
YSL	ENSORLG00000008209	MEDMOD008209	nonConserved
YSL	ENSORLG00000008209	MEDMOD008210	nonConserved
YSL	ENSORLG00000008209	MEDMOD008213	nonConserved
YSL	ENSORLG00000008209	MEDMOD008214	nonConserved
YSL	ENSORLG00000008209	MEDMOD008218	nonConserved
YSL	ENSORLG00000008209	MEDMOD008220	nonConserved
YSL	ENSORLG00000008209	MEDMOD008221	nonConserved
YSL	ENSORLG00000008209	MEDMOD008223	nonConserved
YSL	ENSORLG00000008209	MEDMOD008224	nonConserved
YSL	ENSORLG00000008209	MEDMOD008227	nonConserved
YSL	ENSORLG00000008209	MEDMOD008236	nonConserved
YSL	ENSORLG00000008209	MEDMOD008242	nonConserved
YSL	ENSORLG00000008209	MEDMOD008245	nonConserved
YSL	ENSORLG00000008209	MEDMOD008246	nonConserved
YSL	ENSORLG00000008209	MEDMOD008247	nonConserved
YSL	ENSORLG00000008209	MEDMOD008252	nonConserved
YSL	ENSORLG00000008209	MEDMOD008254	nonConserved
YSL	ENSORLG00000008209	MEDMOD008259	nonConserved
YSL	ENSORLG00000008209	MEDMOD008261	nonConserved
YSL	ENSORLG00000008209	MEDMOD008263	nonConserved
YSL	ENSORLG00000008209	MEDMOD008266	nonConserved
YSL	ENSORLG00000008209	MEDMOD008267	nonConserved
YSL	ENSORLG00000008209	MEDMOD008269	nonConserved
YSL	ENSORLG00000008209	MEDMOD008270	nonConserved
YSL	ENSORLG00000008209	MEDMOD008271	nonConserved
YSL	ENSORLG00000008209	MEDMOD008272	nonConserved
YSL	ENSORLG00000008209	MEDMOD008273	nonConserved
YSL	ENSORLG00000008268	MEDMOD027141	nonConserved
YSL	ENSORLG00000008597	MEDMOD084905	nonConserved
YSL	ENSORLG00000008597	MEDMOD084906	nonConserved
YSL	ENSORLG00000008703	MEDMOD056081	nonConserved
YSL	ENSORLG00000009024	MEDMOD069691	nonConserved
YSL	ENSORLG00000009445	MEDMOD023623	nonConserved
YSL	ENSORLG00000009672	MEDMOD069763	nonConserved
YSL	ENSORLG00000009672	MEDMOD069764	nonConserved
YSL	ENSORLG00000009752	MEDMOD023652	nonConserved
YSL	ENSORLG00000009772	MEDMOD056304	nonConserved
YSL	ENSORLG00000009772	MEDMOD056307	nonConserved
YSL	ENSORLG00000009772	MEDMOD056308	nonConserved
YSL	ENSORLG00000009772	MEDMOD056312	nonConserved
YSL	ENSORLG00000009772	MEDMOD056320	nonConserved
YSL	ENSORLG00000009772	MEDMOD056322	nonConserved
YSL	ENSORLG00000009772	MEDMOD056324	nonConserved
YSL	ENSORLG00000009772	MEDMOD056330	nonConserved
YSL	ENSORLG00000009772	MEDMOD056331	nonConserved
YSL	ENSORLG00000009772	MEDMOD056332	nonConserved
YSL	ENSORLG00000009772	MEDMOD056333	nonConserved
YSL	ENSORLG00000009803	MEDMOD085200	nonConserved
YSL	ENSORLG00000009803	MEDMOD085203	nonConserved
YSL	ENSORLG00000009803	MEDMOD085204	nonConserved
YSL	ENSORLG00000009803	MEDMOD085206	nonConserved
YSL	ENSORLG00000009885	MEDMOD041427	nonConserved
YSL	ENSORLG00000009885	MEDMOD041431	nonConserved
YSL	ENSORLG00000009885	MEDMOD041432	nonConserved
YSL	ENSORLG00000009885	MEDMOD041436	nonConserved
YSL	ENSORLG00000009885	MEDMOD041438	nonConserved
YSL	ENSORLG00000009885	MEDMOD041447	nonConserved
YSL	ENSORLG00000009885	MEDMOD041448	nonConserved
YSL	ENSORLG00000009885	MEDMOD041450	nonConserved
YSL	ENSORLG00000009885	MEDMOD041452	nonConserved
YSL	ENSORLG00000009885	MEDMOD041453	nonConserved
YSL	ENSORLG00000009885	MEDMOD041455	nonConserved
YSL	ENSORLG00000009885	MEDMOD041463	nonConserved
YSL	ENSORLG00000009885	MEDMOD041467	nonConserved
YSL	ENSORLG00000009885	MEDMOD041471	nonConserved
YSL	ENSORLG00000009885	MEDMOD041472	nonConserved
YSL	ENSORLG00000010041	MEDMOD027465	nonConserved
YSL	ENSORLG00000010354	MEDMOD014264	nonConserved
YSL	ENSORLG00000010457	MEDMOD008827	nonConserved
YSL	ENSORLG00000010477	MEDMOD070065	nonConserved
YSL	ENSORLG00000010477	MEDMOD070069	nonConserved
YSL	ENSORLG00000010920	MEDMOD057012	nonConserved
YSL	ENSORLG00000010920	MEDMOD057013	nonConserved
YSL	ENSORLG00000010920	MEDMOD057016	nonConserved
YSL	ENSORLG00000011437	MEDMOD048157	nonConserved
YSL	ENSORLG00000011500	MEDMOD099142	nonConserved
YSL	ENSORLG00000011500	MEDMOD099145	nonConserved
YSL	ENSORLG00000011500	MEDMOD099151	nonConserved
YSL	ENSORLG00000011529	MEDMOD042256	nonConserved
YSL	ENSORLG00000011529	MEDMOD042260	nonConserved
YSL	ENSORLG00000011529	MEDMOD042262	nonConserved
YSL	ENSORLG00000011684	MEDMOD044181	nonConserved
YSL	ENSORLG00000011684	MEDMOD044182	nonConserved
YSL	ENSORLG00000011736	MEDMOD029705	nonConserved
YSL	ENSORLG00000011736	MEDMOD029708	nonConserved
YSL	ENSORLG00000011910	MEDMOD085421	nonConserved
YSL	ENSORLG00000011955	MEDMOD064617	nonConserved
YSL	ENSORLG00000011955	MEDMOD064620	nonConserved
YSL	ENSORLG00000011955	MEDMOD064625	nonConserved
YSL	ENSORLG00000012552	MEDMOD048388	nonConserved
YSL	ENSORLG00000012552	MEDMOD048389	conserved
YSL	ENSORLG00000012552	MEDMOD048391	nonConserved
YSL	ENSORLG00000012552	MEDMOD048392	nonConserved
YSL	ENSORLG00000012552	MEDMOD048393	nonConserved
YSL	ENSORLG00000012552	MEDMOD048399	nonConserved
YSL	ENSORLG00000012552	MEDMOD048406	nonConserved
YSL	ENSORLG00000012552	MEDMOD048410	nonConserved
YSL	ENSORLG00000012552	MEDMOD048423	nonConserved
YSL	ENSORLG00000012552	MEDMOD048426	nonConserved
YSL	ENSORLG00000012552	MEDMOD048430	nonConserved
YSL	ENSORLG00000012552	MEDMOD048431	nonConserved
YSL	ENSORLG00000012552	MEDMOD048437	nonConserved
YSL	ENSORLG00000012552	MEDMOD048441	nonConserved
YSL	ENSORLG00000012552	MEDMOD048442	nonConserved
YSL	ENSORLG00000012552	MEDMOD048451	nonConserved
YSL	ENSORLG00000012552	MEDMOD048455	nonConserved
YSL	ENSORLG00000012552	MEDMOD048458	nonConserved
YSL	ENSORLG00000012552	MEDMOD048463	nonConserved
YSL	ENSORLG00000012552	MEDMOD048466	nonConserved
YSL	ENSORLG00000012552	MEDMOD048473	nonConserved
YSL	ENSORLG00000012898	MEDMOD014931	nonConserved
YSL	ENSORLG00000013304	MEDMOD049272	nonConserved
YSL	ENSORLG00000013304	MEDMOD049274	nonConserved
YSL	ENSORLG00000013304	MEDMOD049275	nonConserved
YSL	ENSORLG00000013304	MEDMOD049278	nonConserved
YSL	ENSORLG00000013304	MEDMOD049280	nonConserved
YSL	ENSORLG00000013304	MEDMOD049281	nonConserved
YSL	ENSORLG00000013304	MEDMOD049283	nonConserved
YSL	ENSORLG00000013304	MEDMOD049286	nonConserved
YSL	ENSORLG00000013304	MEDMOD049289	nonConserved
YSL	ENSORLG00000013304	MEDMOD049298	nonConserved
YSL	ENSORLG00000013304	MEDMOD049300	nonConserved
YSL	ENSORLG00000013304	MEDMOD049301	nonConserved
YSL	ENSORLG00000013304	MEDMOD049302	nonConserved
YSL	ENSORLG00000013304	MEDMOD049304	nonConserved
YSL	ENSORLG00000013304	MEDMOD049305	nonConserved
YSL	ENSORLG00000013304	MEDMOD049311	nonConserved
YSL	ENSORLG00000013304	MEDMOD049312	nonConserved
YSL	ENSORLG00000013304	MEDMOD049313	nonConserved
YSL	ENSORLG00000013802	MEDMOD095337	nonConserved
YSL	ENSORLG00000013802	MEDMOD095342	nonConserved
YSL	ENSORLG00000013930	MEDMOD095408	nonConserved
YSL	ENSORLG00000013930	MEDMOD095414	nonConserved
YSL	ENSORLG00000013930	MEDMOD095418	nonConserved
YSL	ENSORLG00000013930	MEDMOD095419	nonConserved
YSL	ENSORLG00000013930	MEDMOD095425	nonConserved
YSL	ENSORLG00000014130	MEDMOD036574	nonConserved
YSL	ENSORLG00000014130	MEDMOD036575	nonConserved
YSL	ENSORLG00000014130	MEDMOD036577	nonConserved
YSL	ENSORLG00000014723	MEDMOD081523	nonConserved
YSL	ENSORLG00000014723	MEDMOD081524	nonConserved
YSL	ENSORLG00000014723	MEDMOD081525	nonConserved
YSL	ENSORLG00000015032	MEDMOD081576	nonConserved
YSL	ENSORLG00000015032	MEDMOD081579	nonConserved
YSL	ENSORLG00000015664	MEDMOD081727	nonConserved
YSL	ENSORLG00000015664	MEDMOD081734	nonConserved
YSL	ENSORLG00000015664	MEDMOD081737	nonConserved
YSL	ENSORLG00000015697	MEDMOD055531	nonConserved
YSL	ENSORLG00000015817	MEDMOD050588	nonConserved
YSL	ENSORLG00000015817	MEDMOD050591	nonConserved
YSL	ENSORLG00000015817	MEDMOD050595	nonConserved
YSL	ENSORLG00000015817	MEDMOD050597	nonConserved
YSL	ENSORLG00000016341	MEDMOD055778	nonConserved
YSL	ENSORLG00000016341	MEDMOD055783	nonConserved
YSL	ENSORLG00000016341	MEDMOD055785	nonConserved
YSL	ENSORLG00000016341	MEDMOD055786	nonConserved
YSL	ENSORLG00000016687	MEDMOD031243	nonConserved
YSL	ENSORLG00000016687	MEDMOD031248	nonConserved
YSL	ENSORLG00000016687	MEDMOD031251	nonConserved
YSL	ENSORLG00000016687	MEDMOD031253	nonConserved
YSL	ENSORLG00000016687	MEDMOD031255	nonConserved
YSL	ENSORLG00000016830	MEDMOD096066	nonConserved
YSL	ENSORLG00000017521	MEDMOD032023	nonConserved
YSL	ENSORLG00000017521	MEDMOD032027	nonConserved
YSL	ENSORLG00000017521	MEDMOD032036	nonConserved
YSL	ENSORLG00000017521	MEDMOD032037	nonConserved
YSL	ENSORLG00000017521	MEDMOD032038	nonConserved
YSL	ENSORLG00000017667	MEDMOD032174	nonConserved
YSL	ENSORLG00000017687	MEDMOD052786	nonConserved
YSL	ENSORLG00000017711	MEDMOD046836	nonConserved
adaxial cells	ENSORLG00000001969	MEDMOD060310	nonConserved
adaxial cells	ENSORLG00000001969	MEDMOD060312	nonConserved
adaxial cells	ENSORLG00000001969	MEDMOD060313	nonConserved
adaxial cells	ENSORLG00000001969	MEDMOD060314	nonConserved
adaxial cells	ENSORLG00000001969	MEDMOD060315	nonConserved
adaxial cells	ENSORLG00000001969	MEDMOD060316	nonConserved
adaxial cells	ENSORLG00000001969	MEDMOD060317	nonConserved
adaxial cells	ENSORLG00000001969	MEDMOD060321	nonConserved
adaxial cells	ENSORLG00000001969	MEDMOD060324	nonConserved
adaxial cells	ENSORLG00000001969	MEDMOD060331	nonConserved
adaxial cells	ENSORLG00000001969	MEDMOD060336	nonConserved
adaxial cells	ENSORLG00000001969	MEDMOD060337	nonConserved
adaxial cells	ENSORLG00000001969	MEDMOD060341	nonConserved
adaxial cells	ENSORLG00000001969	MEDMOD060343	conserved
adaxial cells	ENSORLG00000001969	MEDMOD060344	nonConserved
adaxial cells	ENSORLG00000001969	MEDMOD060347	nonConserved
adaxial cells	ENSORLG00000001969	MEDMOD060351	nonConserved
adaxial cells	ENSORLG00000001969	MEDMOD060354	nonConserved
adaxial cells	ENSORLG00000001969	MEDMOD060359	nonConserved
adaxial cells	ENSORLG00000001969	MEDMOD060361	nonConserved
adaxial cells	ENSORLG00000001969	MEDMOD060369	nonConserved
adaxial cells	ENSORLG00000001969	MEDMOD060370	nonConserved
adaxial cells	ENSORLG00000001969	MEDMOD060372	nonConserved
adaxial cells	ENSORLG00000002007	MEDMOD005355	nonConserved
adaxial cells	ENSORLG00000002007	MEDMOD005357	nonConserved
adaxial cells	ENSORLG00000002085	MEDMOD072061	nonConserved
adaxial cells	ENSORLG00000002085	MEDMOD072062	nonConserved
adaxial cells	ENSORLG00000002085	MEDMOD072063	nonConserved
adaxial cells	ENSORLG00000002085	MEDMOD072064	nonConserved
adaxial cells	ENSORLG00000002122	MEDMOD037279	nonConserved
adaxial cells	ENSORLG00000002522	MEDMOD082661	nonConserved
adaxial cells	ENSORLG00000002522	MEDMOD082662	nonConserved
adaxial cells	ENSORLG00000002522	MEDMOD082668	nonConserved
adaxial cells	ENSORLG00000002522	MEDMOD082675	nonConserved
adaxial cells	ENSORLG00000002522	MEDMOD082678	nonConserved
adaxial cells	ENSORLG00000002522	MEDMOD082694	nonConserved
adaxial cells	ENSORLG00000002522	MEDMOD082696	nonConserved
adaxial cells	ENSORLG00000002522	MEDMOD082697	nonConserved
adaxial cells	ENSORLG00000003125	MEDMOD012132	nonConserved
adaxial cells	ENSORLG00000003253	MEDMOD060766	nonConserved
adaxial cells	ENSORLG00000003547	MEDMOD037779	nonConserved
adaxial cells	ENSORLG00000003547	MEDMOD037781	nonConserved
adaxial cells	ENSORLG00000003967	MEDMOD077598	nonConserved
adaxial cells	ENSORLG00000003967	MEDMOD077603	nonConserved
adaxial cells	ENSORLG00000003967	MEDMOD077604	nonConserved
adaxial cells	ENSORLG00000003967	MEDMOD077611	nonConserved
adaxial cells	ENSORLG00000004278	MEDMOD037908	nonConserved
adaxial cells	ENSORLG00000004449	MEDMOD016734	nonConserved
adaxial cells	ENSORLG00000004449	MEDMOD016737	nonConserved
adaxial cells	ENSORLG00000004449	MEDMOD016740	nonConserved
adaxial cells	ENSORLG00000004449	MEDMOD016741	nonConserved
adaxial cells	ENSORLG00000004449	MEDMOD016744	nonConserved
adaxial cells	ENSORLG00000004449	MEDMOD016749	nonConserved
adaxial cells	ENSORLG00000004605	MEDMOD021062	nonConserved
adaxial cells	ENSORLG00000004605	MEDMOD021065	nonConserved
adaxial cells	ENSORLG00000004605	MEDMOD021069	nonConserved
adaxial cells	ENSORLG00000004605	MEDMOD021070	nonConserved
adaxial cells	ENSORLG00000004605	MEDMOD021075	nonConserved
adaxial cells	ENSORLG00000004605	MEDMOD021078	nonConserved
adaxial cells	ENSORLG00000004605	MEDMOD021081	nonConserved
adaxial cells	ENSORLG00000004605	MEDMOD021082	nonConserved
adaxial cells	ENSORLG00000004605	MEDMOD021083	conserved
adaxial cells	ENSORLG00000004893	MEDMOD073272	nonConserved
adaxial cells	ENSORLG00000005455	MEDMOD092892	nonConserved
adaxial cells	ENSORLG00000005455	MEDMOD092901	nonConserved
adaxial cells	ENSORLG00000005455	MEDMOD092907	nonConserved
adaxial cells	ENSORLG00000005455	MEDMOD092908	nonConserved
adaxial cells	ENSORLG00000005455	MEDMOD092912	nonConserved
adaxial cells	ENSORLG00000005455	MEDMOD092916	nonConserved
adaxial cells	ENSORLG00000005455	MEDMOD092918	nonConserved
adaxial cells	ENSORLG00000005455	MEDMOD092927	nonConserved
adaxial cells	ENSORLG00000005633	MEDMOD061795	nonConserved
adaxial cells	ENSORLG00000005633	MEDMOD061796	nonConserved
adaxial cells	ENSORLG00000005633	MEDMOD061797	nonConserved
adaxial cells	ENSORLG00000005633	MEDMOD061800	nonConserved
adaxial cells	ENSORLG00000005633	MEDMOD061804	nonConserved
adaxial cells	ENSORLG00000005633	MEDMOD061809	nonConserved
adaxial cells	ENSORLG00000006404	MEDMOD017596	nonConserved
adaxial cells	ENSORLG00000006404	MEDMOD017597	nonConserved
adaxial cells	ENSORLG00000006404	MEDMOD017598	nonConserved
adaxial cells	ENSORLG00000006404	MEDMOD017599	nonConserved
adaxial cells	ENSORLG00000006404	MEDMOD017602	nonConserved
adaxial cells	ENSORLG00000006404	MEDMOD017606	nonConserved
adaxial cells	ENSORLG00000006404	MEDMOD017608	nonConserved
adaxial cells	ENSORLG00000006404	MEDMOD017609	nonConserved
adaxial cells	ENSORLG00000006404	MEDMOD017613	nonConserved
adaxial cells	ENSORLG00000006404	MEDMOD017614	nonConserved
adaxial cells	ENSORLG00000006404	MEDMOD017615	nonConserved
adaxial cells	ENSORLG00000006404	MEDMOD017619	nonConserved
adaxial cells	ENSORLG00000006404	MEDMOD017620	nonConserved
adaxial cells	ENSORLG00000006404	MEDMOD017623	nonConserved
adaxial cells	ENSORLG00000006404	MEDMOD017625	nonConserved
adaxial cells	ENSORLG00000006404	MEDMOD017626	nonConserved
adaxial cells	ENSORLG00000006404	MEDMOD017628	nonConserved
adaxial cells	ENSORLG00000006404	MEDMOD017632	nonConserved
adaxial cells	ENSORLG00000006404	MEDMOD017633	nonConserved
adaxial cells	ENSORLG00000006404	MEDMOD017634	nonConserved
adaxial cells	ENSORLG00000006404	MEDMOD017635	nonConserved
adaxial cells	ENSORLG00000006404	MEDMOD017636	nonConserved
adaxial cells	ENSORLG00000006404	MEDMOD017640	nonConserved
adaxial cells	ENSORLG00000006404	MEDMOD017641	nonConserved
adaxial cells	ENSORLG00000006404	MEDMOD017646	nonConserved
adaxial cells	ENSORLG00000006933	MEDMOD068702	nonConserved
adaxial cells	ENSORLG00000006933	MEDMOD068703	nonConserved
adaxial cells	ENSORLG00000006933	MEDMOD068706	nonConserved
adaxial cells	ENSORLG00000006933	MEDMOD068708	nonConserved
adaxial cells	ENSORLG00000006933	MEDMOD068709	nonConserved
adaxial cells	ENSORLG00000006933	MEDMOD068710	nonConserved
adaxial cells	ENSORLG00000006933	MEDMOD068712	nonConserved
adaxial cells	ENSORLG00000006933	MEDMOD068719	conserved
adaxial cells	ENSORLG00000006933	MEDMOD068722	nonConserved
adaxial cells	ENSORLG00000006933	MEDMOD068723	nonConserved
adaxial cells	ENSORLG00000006933	MEDMOD068724	nonConserved
adaxial cells	ENSORLG00000006933	MEDMOD068726	nonConserved
adaxial cells	ENSORLG00000006933	MEDMOD068729	nonConserved
adaxial cells	ENSORLG00000006933	MEDMOD068730	nonConserved
adaxial cells	ENSORLG00000006933	MEDMOD068731	nonConserved
adaxial cells	ENSORLG00000006933	MEDMOD068732	nonConserved
adaxial cells	ENSORLG00000006933	MEDMOD068734	nonConserved
adaxial cells	ENSORLG00000006933	MEDMOD068737	nonConserved
adaxial cells	ENSORLG00000006933	MEDMOD068741	nonConserved
adaxial cells	ENSORLG00000006933	MEDMOD068743	nonConserved
adaxial cells	ENSORLG00000006933	MEDMOD068745	nonConserved
adaxial cells	ENSORLG00000006933	MEDMOD068752	nonConserved
adaxial cells	ENSORLG00000006933	MEDMOD068753	nonConserved
adaxial cells	ENSORLG00000006933	MEDMOD068758	nonConserved
adaxial cells	ENSORLG00000006933	MEDMOD068771	nonConserved
adaxial cells	ENSORLG00000006933	MEDMOD068773	nonConserved
adaxial cells	ENSORLG00000006933	MEDMOD068779	nonConserved
adaxial cells	ENSORLG00000006933	MEDMOD068780	nonConserved
adaxial cells	ENSORLG00000007171	MEDMOD034852	nonConserved
adaxial cells	ENSORLG00000007171	MEDMOD034857	nonConserved
adaxial cells	ENSORLG00000007171	MEDMOD034859	nonConserved
adaxial cells	ENSORLG00000007171	MEDMOD034861	nonConserved
adaxial cells	ENSORLG00000007171	MEDMOD034864	nonConserved
adaxial cells	ENSORLG00000007417	MEDMOD040434	nonConserved
adaxial cells	ENSORLG00000007428	MEDMOD073934	nonConserved
adaxial cells	ENSORLG00000007826	MEDMOD069289	nonConserved
adaxial cells	ENSORLG00000008127	MEDMOD094260	nonConserved
adaxial cells	ENSORLG00000008127	MEDMOD094267	nonConserved
adaxial cells	ENSORLG00000008127	MEDMOD094269	nonConserved
adaxial cells	ENSORLG00000008127	MEDMOD094271	nonConserved
adaxial cells	ENSORLG00000008127	MEDMOD094277	nonConserved
adaxial cells	ENSORLG00000008127	MEDMOD094283	nonConserved
adaxial cells	ENSORLG00000008127	MEDMOD094285	nonConserved
adaxial cells	ENSORLG00000008268	MEDMOD027141	nonConserved
adaxial cells	ENSORLG00000008402	MEDMOD013990	nonConserved
adaxial cells	ENSORLG00000008489	MEDMOD075020	nonConserved
adaxial cells	ENSORLG00000008489	MEDMOD075025	nonConserved
adaxial cells	ENSORLG00000008489	MEDMOD075030	nonConserved
adaxial cells	ENSORLG00000008489	MEDMOD075033	nonConserved
adaxial cells	ENSORLG00000008489	MEDMOD075034	nonConserved
adaxial cells	ENSORLG00000008489	MEDMOD075036	nonConserved
adaxial cells	ENSORLG00000008489	MEDMOD075042	nonConserved
adaxial cells	ENSORLG00000008489	MEDMOD075045	nonConserved
adaxial cells	ENSORLG00000008489	MEDMOD075047	nonConserved
adaxial cells	ENSORLG00000008489	MEDMOD075048	nonConserved
adaxial cells	ENSORLG00000008489	MEDMOD075056	nonConserved
adaxial cells	ENSORLG00000008489	MEDMOD075057	nonConserved
adaxial cells	ENSORLG00000008508	MEDMOD063292	nonConserved
adaxial cells	ENSORLG00000008508	MEDMOD063293	nonConserved
adaxial cells	ENSORLG00000008508	MEDMOD063297	nonConserved
adaxial cells	ENSORLG00000008508	MEDMOD063299	nonConserved
adaxial cells	ENSORLG00000008985	MEDMOD063384	nonConserved
adaxial cells	ENSORLG00000009309	MEDMOD002827	nonConserved
adaxial cells	ENSORLG00000009309	MEDMOD002830	nonConserved
adaxial cells	ENSORLG00000009503	MEDMOD018628	nonConserved
adaxial cells	ENSORLG00000010044	MEDMOD088662	nonConserved
adaxial cells	ENSORLG00000010044	MEDMOD088664	nonConserved
adaxial cells	ENSORLG00000010044	MEDMOD088669	nonConserved
adaxial cells	ENSORLG00000010044	MEDMOD088672	nonConserved
adaxial cells	ENSORLG00000010044	MEDMOD088673	nonConserved
adaxial cells	ENSORLG00000010044	MEDMOD088675	nonConserved
adaxial cells	ENSORLG00000010044	MEDMOD088679	nonConserved
adaxial cells	ENSORLG00000010044	MEDMOD088682	nonConserved
adaxial cells	ENSORLG00000010044	MEDMOD088687	nonConserved
adaxial cells	ENSORLG00000010044	MEDMOD088690	nonConserved
adaxial cells	ENSORLG00000010044	MEDMOD088694	nonConserved
adaxial cells	ENSORLG00000010044	MEDMOD088695	nonConserved
adaxial cells	ENSORLG00000010044	MEDMOD088697	nonConserved
adaxial cells	ENSORLG00000010062	MEDMOD088747	nonConserved
adaxial cells	ENSORLG00000010062	MEDMOD088748	nonConserved
adaxial cells	ENSORLG00000010062	MEDMOD088749	nonConserved
adaxial cells	ENSORLG00000010062	MEDMOD088752	nonConserved
adaxial cells	ENSORLG00000010062	MEDMOD088753	nonConserved
adaxial cells	ENSORLG00000010062	MEDMOD088754	nonConserved
adaxial cells	ENSORLG00000010062	MEDMOD088755	nonConserved
adaxial cells	ENSORLG00000010062	MEDMOD088760	nonConserved
adaxial cells	ENSORLG00000010062	MEDMOD088761	nonConserved
adaxial cells	ENSORLG00000010062	MEDMOD088763	nonConserved
adaxial cells	ENSORLG00000010062	MEDMOD088765	nonConserved
adaxial cells	ENSORLG00000010062	MEDMOD088766	nonConserved
adaxial cells	ENSORLG00000010062	MEDMOD088769	nonConserved
adaxial cells	ENSORLG00000010062	MEDMOD088773	nonConserved
adaxial cells	ENSORLG00000010062	MEDMOD088774	nonConserved
adaxial cells	ENSORLG00000010062	MEDMOD088776	nonConserved
adaxial cells	ENSORLG00000010062	MEDMOD088777	nonConserved
adaxial cells	ENSORLG00000010062	MEDMOD088781	nonConserved
adaxial cells	ENSORLG00000010062	MEDMOD088782	nonConserved
adaxial cells	ENSORLG00000010062	MEDMOD088784	nonConserved
adaxial cells	ENSORLG00000010062	MEDMOD088785	nonConserved
adaxial cells	ENSORLG00000010062	MEDMOD088789	nonConserved
adaxial cells	ENSORLG00000010062	MEDMOD088790	nonConserved
adaxial cells	ENSORLG00000010062	MEDMOD088793	nonConserved
adaxial cells	ENSORLG00000010062	MEDMOD088795	nonConserved
adaxial cells	ENSORLG00000010062	MEDMOD088799	nonConserved
adaxial cells	ENSORLG00000010062	MEDMOD088802	nonConserved
adaxial cells	ENSORLG00000010062	MEDMOD088806	nonConserved
adaxial cells	ENSORLG00000010062	MEDMOD088809	nonConserved
adaxial cells	ENSORLG00000010062	MEDMOD088810	nonConserved
adaxial cells	ENSORLG00000010062	MEDMOD088819	nonConserved
adaxial cells	ENSORLG00000010062	MEDMOD088823	nonConserved
adaxial cells	ENSORLG00000010062	MEDMOD088825	nonConserved
adaxial cells	ENSORLG00000010062	MEDMOD088827	nonConserved
adaxial cells	ENSORLG00000010062	MEDMOD088833	nonConserved
adaxial cells	ENSORLG00000010062	MEDMOD088834	nonConserved
adaxial cells	ENSORLG00000010062	MEDMOD088836	nonConserved
adaxial cells	ENSORLG00000010062	MEDMOD088843	nonConserved
adaxial cells	ENSORLG00000010062	MEDMOD088844	nonConserved
adaxial cells	ENSORLG00000010062	MEDMOD088848	nonConserved
adaxial cells	ENSORLG00000010062	MEDMOD088850	nonConserved
adaxial cells	ENSORLG00000010062	MEDMOD088851	nonConserved
adaxial cells	ENSORLG00000010062	MEDMOD088852	nonConserved
adaxial cells	ENSORLG00000010062	MEDMOD088853	nonConserved
adaxial cells	ENSORLG00000010062	MEDMOD088855	nonConserved
adaxial cells	ENSORLG00000010062	MEDMOD088861	nonConserved
adaxial cells	ENSORLG00000010062	MEDMOD088862	nonConserved
adaxial cells	ENSORLG00000010062	MEDMOD088864	nonConserved
adaxial cells	ENSORLG00000010062	MEDMOD088866	nonConserved
adaxial cells	ENSORLG00000010062	MEDMOD088869	nonConserved
adaxial cells	ENSORLG00000010062	MEDMOD088870	nonConserved
adaxial cells	ENSORLG00000010062	MEDMOD088873	nonConserved
adaxial cells	ENSORLG00000010062	MEDMOD088877	nonConserved
adaxial cells	ENSORLG00000010062	MEDMOD088878	nonConserved
adaxial cells	ENSORLG00000010062	MEDMOD088880	nonConserved
adaxial cells	ENSORLG00000010062	MEDMOD088881	nonConserved
adaxial cells	ENSORLG00000010062	MEDMOD088883	nonConserved
adaxial cells	ENSORLG00000010062	MEDMOD088886	nonConserved
adaxial cells	ENSORLG00000010062	MEDMOD088892	nonConserved
adaxial cells	ENSORLG00000010600	MEDMOD085277	nonConserved
adaxial cells	ENSORLG00000010600	MEDMOD085278	nonConserved
adaxial cells	ENSORLG00000010600	MEDMOD085279	conserved
adaxial cells	ENSORLG00000010881	MEDMOD064175	nonConserved
adaxial cells	ENSORLG00000011571	MEDMOD033776	nonConserved
adaxial cells	ENSORLG00000011573	MEDMOD011077	nonConserved
adaxial cells	ENSORLG00000011573	MEDMOD011079	nonConserved
adaxial cells	ENSORLG00000011736	MEDMOD029705	nonConserved
adaxial cells	ENSORLG00000011736	MEDMOD029708	nonConserved
adaxial cells	ENSORLG00000011787	MEDMOD070505	nonConserved
adaxial cells	ENSORLG00000012163	MEDMOD085435	nonConserved
adaxial cells	ENSORLG00000012552	MEDMOD048388	nonConserved
adaxial cells	ENSORLG00000012552	MEDMOD048389	conserved
adaxial cells	ENSORLG00000012552	MEDMOD048391	nonConserved
adaxial cells	ENSORLG00000012552	MEDMOD048392	nonConserved
adaxial cells	ENSORLG00000012552	MEDMOD048393	nonConserved
adaxial cells	ENSORLG00000012552	MEDMOD048399	nonConserved
adaxial cells	ENSORLG00000012552	MEDMOD048406	nonConserved
adaxial cells	ENSORLG00000012552	MEDMOD048410	nonConserved
adaxial cells	ENSORLG00000012552	MEDMOD048423	nonConserved
adaxial cells	ENSORLG00000012552	MEDMOD048426	nonConserved
adaxial cells	ENSORLG00000012552	MEDMOD048430	nonConserved
adaxial cells	ENSORLG00000012552	MEDMOD048431	nonConserved
adaxial cells	ENSORLG00000012552	MEDMOD048437	nonConserved
adaxial cells	ENSORLG00000012552	MEDMOD048441	nonConserved
adaxial cells	ENSORLG00000012552	MEDMOD048442	nonConserved
adaxial cells	ENSORLG00000012552	MEDMOD048451	nonConserved
adaxial cells	ENSORLG00000012552	MEDMOD048455	nonConserved
adaxial cells	ENSORLG00000012552	MEDMOD048458	nonConserved
adaxial cells	ENSORLG00000012552	MEDMOD048463	nonConserved
adaxial cells	ENSORLG00000012552	MEDMOD048466	nonConserved
adaxial cells	ENSORLG00000012552	MEDMOD048473	nonConserved
adaxial cells	ENSORLG00000012561	MEDMOD057427	nonConserved
adaxial cells	ENSORLG00000012561	MEDMOD057428	nonConserved
adaxial cells	ENSORLG00000012628	MEDMOD044510	nonConserved
adaxial cells	ENSORLG00000012878	MEDMOD070707	nonConserved
adaxial cells	ENSORLG00000012878	MEDMOD070711	nonConserved
adaxial cells	ENSORLG00000013036	MEDMOD024924	nonConserved
adaxial cells	ENSORLG00000013420	MEDMOD090482	nonConserved
adaxial cells	ENSORLG00000013747	MEDMOD066141	nonConserved
adaxial cells	ENSORLG00000013747	MEDMOD066142	nonConserved
adaxial cells	ENSORLG00000013747	MEDMOD066147	nonConserved
adaxial cells	ENSORLG00000013747	MEDMOD066149	nonConserved
adaxial cells	ENSORLG00000013747	MEDMOD066151	nonConserved
adaxial cells	ENSORLG00000013747	MEDMOD066152	conserved
adaxial cells	ENSORLG00000013747	MEDMOD066158	nonConserved
adaxial cells	ENSORLG00000013747	MEDMOD066161	nonConserved
adaxial cells	ENSORLG00000013747	MEDMOD066162	nonConserved
adaxial cells	ENSORLG00000013747	MEDMOD066166	nonConserved
adaxial cells	ENSORLG00000013747	MEDMOD066167	nonConserved
adaxial cells	ENSORLG00000013747	MEDMOD066169	conserved
adaxial cells	ENSORLG00000013747	MEDMOD066171	nonConserved
adaxial cells	ENSORLG00000013861	MEDMOD095364	nonConserved
adaxial cells	ENSORLG00000013861	MEDMOD095366	nonConserved
adaxial cells	ENSORLG00000013861	MEDMOD095371	nonConserved
adaxial cells	ENSORLG00000013861	MEDMOD095372	nonConserved
adaxial cells	ENSORLG00000013861	MEDMOD095375	nonConserved
adaxial cells	ENSORLG00000013861	MEDMOD095376	nonConserved
adaxial cells	ENSORLG00000013861	MEDMOD095377	nonConserved
adaxial cells	ENSORLG00000014130	MEDMOD036574	nonConserved
adaxial cells	ENSORLG00000014130	MEDMOD036575	nonConserved
adaxial cells	ENSORLG00000014130	MEDMOD036577	nonConserved
adaxial cells	ENSORLG00000014344	MEDMOD090627	nonConserved
adaxial cells	ENSORLG00000014344	MEDMOD090628	nonConserved
adaxial cells	ENSORLG00000014344	MEDMOD090631	nonConserved
adaxial cells	ENSORLG00000014477	MEDMOD049737	nonConserved
adaxial cells	ENSORLG00000014477	MEDMOD049742	nonConserved
adaxial cells	ENSORLG00000014477	MEDMOD049743	nonConserved
adaxial cells	ENSORLG00000014477	MEDMOD049746	nonConserved
adaxial cells	ENSORLG00000014541	MEDMOD070863	nonConserved
adaxial cells	ENSORLG00000014723	MEDMOD081523	nonConserved
adaxial cells	ENSORLG00000014723	MEDMOD081524	nonConserved
adaxial cells	ENSORLG00000014723	MEDMOD081525	nonConserved
adaxial cells	ENSORLG00000014947	MEDMOD058257	nonConserved
adaxial cells	ENSORLG00000014947	MEDMOD058258	conserved
adaxial cells	ENSORLG00000014947	MEDMOD058261	nonConserved
adaxial cells	ENSORLG00000014947	MEDMOD058263	nonConserved
adaxial cells	ENSORLG00000014947	MEDMOD058269	nonConserved
adaxial cells	ENSORLG00000014947	MEDMOD058271	nonConserved
adaxial cells	ENSORLG00000014947	MEDMOD058274	nonConserved
adaxial cells	ENSORLG00000014947	MEDMOD058280	nonConserved
adaxial cells	ENSORLG00000014947	MEDMOD058281	nonConserved
adaxial cells	ENSORLG00000014947	MEDMOD058282	nonConserved
adaxial cells	ENSORLG00000014947	MEDMOD058284	nonConserved
adaxial cells	ENSORLG00000014947	MEDMOD058285	nonConserved
adaxial cells	ENSORLG00000014947	MEDMOD058288	nonConserved
adaxial cells	ENSORLG00000014947	MEDMOD058290	nonConserved
adaxial cells	ENSORLG00000014947	MEDMOD058294	nonConserved
adaxial cells	ENSORLG00000014947	MEDMOD058295	nonConserved
adaxial cells	ENSORLG00000014947	MEDMOD058296	nonConserved
adaxial cells	ENSORLG00000014947	MEDMOD058301	nonConserved
adaxial cells	ENSORLG00000014947	MEDMOD058302	nonConserved
adaxial cells	ENSORLG00000014947	MEDMOD058307	nonConserved
adaxial cells	ENSORLG00000014947	MEDMOD058310	nonConserved
adaxial cells	ENSORLG00000014947	MEDMOD058314	nonConserved
adaxial cells	ENSORLG00000015121	MEDMOD003855	nonConserved
adaxial cells	ENSORLG00000015267	MEDMOD055428	nonConserved
adaxial cells	ENSORLG00000015267	MEDMOD055431	nonConserved
adaxial cells	ENSORLG00000015331	MEDMOD055454	nonConserved
adaxial cells	ENSORLG00000015556	MEDMOD091301	nonConserved
adaxial cells	ENSORLG00000015556	MEDMOD091302	nonConserved
adaxial cells	ENSORLG00000015556	MEDMOD091303	nonConserved
adaxial cells	ENSORLG00000015556	MEDMOD091304	nonConserved
adaxial cells	ENSORLG00000015556	MEDMOD091307	nonConserved
adaxial cells	ENSORLG00000015556	MEDMOD091309	nonConserved
adaxial cells	ENSORLG00000015556	MEDMOD091313	nonConserved
adaxial cells	ENSORLG00000015556	MEDMOD091315	nonConserved
adaxial cells	ENSORLG00000015556	MEDMOD091316	nonConserved
adaxial cells	ENSORLG00000015556	MEDMOD091317	nonConserved
adaxial cells	ENSORLG00000015556	MEDMOD091319	nonConserved
adaxial cells	ENSORLG00000015556	MEDMOD091320	nonConserved
adaxial cells	ENSORLG00000015556	MEDMOD091321	nonConserved
adaxial cells	ENSORLG00000015556	MEDMOD091323	nonConserved
adaxial cells	ENSORLG00000015664	MEDMOD081727	nonConserved
adaxial cells	ENSORLG00000015664	MEDMOD081734	nonConserved
adaxial cells	ENSORLG00000015664	MEDMOD081737	nonConserved
adaxial cells	ENSORLG00000015696	MEDMOD070975	conserved
adaxial cells	ENSORLG00000015906	MEDMOD095800	nonConserved
adaxial cells	ENSORLG00000015906	MEDMOD095801	nonConserved
adaxial cells	ENSORLG00000015953	MEDMOD055624	nonConserved
adaxial cells	ENSORLG00000015953	MEDMOD055627	nonConserved
adaxial cells	ENSORLG00000015953	MEDMOD055630	nonConserved
adaxial cells	ENSORLG00000016137	MEDMOD031104	nonConserved
adaxial cells	ENSORLG00000016137	MEDMOD031105	nonConserved
adaxial cells	ENSORLG00000016137	MEDMOD031109	nonConserved
adaxial cells	ENSORLG00000016137	MEDMOD031110	nonConserved
adaxial cells	ENSORLG00000016137	MEDMOD031114	nonConserved
adaxial cells	ENSORLG00000016137	MEDMOD031115	nonConserved
adaxial cells	ENSORLG00000016137	MEDMOD031117	nonConserved
adaxial cells	ENSORLG00000016137	MEDMOD031119	nonConserved
adaxial cells	ENSORLG00000016137	MEDMOD031120	nonConserved
adaxial cells	ENSORLG00000016137	MEDMOD031121	nonConserved
adaxial cells	ENSORLG00000016137	MEDMOD031122	nonConserved
adaxial cells	ENSORLG00000016137	MEDMOD031124	nonConserved
adaxial cells	ENSORLG00000016257	MEDMOD055689	nonConserved
adaxial cells	ENSORLG00000016261	MEDMOD055695	nonConserved
adaxial cells	ENSORLG00000016261	MEDMOD055698	nonConserved
adaxial cells	ENSORLG00000016623	MEDMOD051301	nonConserved
adaxial cells	ENSORLG00000016623	MEDMOD051302	nonConserved
adaxial cells	ENSORLG00000017768	MEDMOD046985	nonConserved
adaxial cells	ENSORLG00000017768	MEDMOD046992	nonConserved
adaxial cells	ENSORLG00000017768	MEDMOD046994	nonConserved
adaxial cells	ENSORLG00000017768	MEDMOD046998	nonConserved
adaxial cells	ENSORLG00000017768	MEDMOD047000	nonConserved
adaxial cells	ENSORLG00000017768	MEDMOD047004	nonConserved
adaxial cells	ENSORLG00000017776	MEDMOD091822	nonConserved
adaxial cells	ENSORLG00000017878	MEDMOD059414	nonConserved
adaxial cells	ENSORLG00000017885	MEDMOD047238	nonConserved
adenohypophyseal placode	ENSORLG00000001386	MEDMOD037116	nonConserved
adenohypophyseal placode	ENSORLG00000008056	MEDMOD040815	nonConserved
adenohypophyseal placode	ENSORLG00000008056	MEDMOD040816	nonConserved
adenohypophyseal placode	ENSORLG00000008056	MEDMOD040817	nonConserved
adenohypophyseal placode	ENSORLG00000008056	MEDMOD040818	nonConserved
adenohypophyseal placode	ENSORLG00000008056	MEDMOD040822	conserved
adenohypophyseal placode	ENSORLG00000008056	MEDMOD040824	nonConserved
adenohypophyseal placode	ENSORLG00000008056	MEDMOD040828	nonConserved
adenohypophyseal placode	ENSORLG00000008056	MEDMOD040833	nonConserved
adenohypophyseal placode	ENSORLG00000008056	MEDMOD040835	nonConserved
adenohypophyseal placode	ENSORLG00000008056	MEDMOD040836	nonConserved
adenohypophyseal placode	ENSORLG00000008056	MEDMOD040837	nonConserved
adenohypophyseal placode	ENSORLG00000008056	MEDMOD040839	nonConserved
adenohypophyseal placode	ENSORLG00000008056	MEDMOD040841	nonConserved
adenohypophyseal placode	ENSORLG00000008056	MEDMOD040844	nonConserved
adenohypophyseal placode	ENSORLG00000008056	MEDMOD040849	nonConserved
adenohypophyseal placode	ENSORLG00000008056	MEDMOD040850	nonConserved
adenohypophyseal placode	ENSORLG00000008056	MEDMOD040852	nonConserved
adenohypophyseal placode	ENSORLG00000008056	MEDMOD040853	nonConserved
adenohypophyseal placode	ENSORLG00000008056	MEDMOD040854	nonConserved
adenohypophyseal placode	ENSORLG00000008056	MEDMOD040857	nonConserved
adenohypophyseal placode	ENSORLG00000008056	MEDMOD040858	nonConserved
adenohypophyseal placode	ENSORLG00000008056	MEDMOD040864	nonConserved
adenohypophyseal placode	ENSORLG00000008056	MEDMOD040868	nonConserved
adenohypophyseal placode	ENSORLG00000008056	MEDMOD040872	nonConserved
adenohypophyseal placode	ENSORLG00000008056	MEDMOD040878	conserved
adenohypophyseal placode	ENSORLG00000012117	MEDMOD076334	nonConserved
adenohypophyseal placode	ENSORLG00000012117	MEDMOD076336	nonConserved
adenohypophyseal placode	ENSORLG00000012117	MEDMOD076338	nonConserved
adenohypophyseal placode	ENSORLG00000012117	MEDMOD076342	nonConserved
adenohypophyseal placode	ENSORLG00000012117	MEDMOD076344	nonConserved
adenohypophyseal placode	ENSORLG00000012117	MEDMOD076345	nonConserved
adenohypophyseal placode	ENSORLG00000015456	MEDMOD019667	nonConserved
adenohypophyseal placode	ENSORLG00000015456	MEDMOD019668	nonConserved
adenohypophyseal placode	ENSORLG00000015761	MEDMOD050534	nonConserved
adenohypophyseal placode	ENSORLG00000015761	MEDMOD050535	nonConserved
adenohypophyseal placode	ENSORLG00000015761	MEDMOD050540	nonConserved
adenohypophyseal placode	ENSORLG00000015761	MEDMOD050542	nonConserved
adenohypophyseal placode	ENSORLG00000015761	MEDMOD050544	nonConserved
adenohypophyseal placode	ENSORLG00000016504	MEDMOD055883	nonConserved
adenohypophyseal placode	ENSORLG00000016504	MEDMOD055886	nonConserved
adenohypophyseal placode	ENSORLG00000016504	MEDMOD055887	nonConserved
adenohypophyseal placode	ENSORLG00000016504	MEDMOD055890	nonConserved
adenohypophyseal placode	ENSORLG00000016504	MEDMOD055892	nonConserved
adenohypophyseal placode	ENSORLG00000016504	MEDMOD055899	nonConserved
adenohypophyseal placode	ENSORLG00000016504	MEDMOD055900	nonConserved
adenohypophysis	ENSORLG00000001386	MEDMOD037116	nonConserved
adenohypophysis	ENSORLG00000008056	MEDMOD040815	nonConserved
adenohypophysis	ENSORLG00000008056	MEDMOD040816	nonConserved
adenohypophysis	ENSORLG00000008056	MEDMOD040817	nonConserved
adenohypophysis	ENSORLG00000008056	MEDMOD040818	nonConserved
adenohypophysis	ENSORLG00000008056	MEDMOD040822	conserved
adenohypophysis	ENSORLG00000008056	MEDMOD040824	nonConserved
adenohypophysis	ENSORLG00000008056	MEDMOD040828	nonConserved
adenohypophysis	ENSORLG00000008056	MEDMOD040833	nonConserved
adenohypophysis	ENSORLG00000008056	MEDMOD040835	nonConserved
adenohypophysis	ENSORLG00000008056	MEDMOD040836	nonConserved
adenohypophysis	ENSORLG00000008056	MEDMOD040837	nonConserved
adenohypophysis	ENSORLG00000008056	MEDMOD040839	nonConserved
adenohypophysis	ENSORLG00000008056	MEDMOD040841	nonConserved
adenohypophysis	ENSORLG00000008056	MEDMOD040844	nonConserved
adenohypophysis	ENSORLG00000008056	MEDMOD040849	nonConserved
adenohypophysis	ENSORLG00000008056	MEDMOD040850	nonConserved
adenohypophysis	ENSORLG00000008056	MEDMOD040852	nonConserved
adenohypophysis	ENSORLG00000008056	MEDMOD040853	nonConserved
adenohypophysis	ENSORLG00000008056	MEDMOD040854	nonConserved
adenohypophysis	ENSORLG00000008056	MEDMOD040857	nonConserved
adenohypophysis	ENSORLG00000008056	MEDMOD040858	nonConserved
adenohypophysis	ENSORLG00000008056	MEDMOD040864	nonConserved
adenohypophysis	ENSORLG00000008056	MEDMOD040868	nonConserved
adenohypophysis	ENSORLG00000008056	MEDMOD040872	nonConserved
adenohypophysis	ENSORLG00000008056	MEDMOD040878	conserved
adenohypophysis	ENSORLG00000012117	MEDMOD076334	nonConserved
adenohypophysis	ENSORLG00000012117	MEDMOD076336	nonConserved
adenohypophysis	ENSORLG00000012117	MEDMOD076338	nonConserved
adenohypophysis	ENSORLG00000012117	MEDMOD076342	nonConserved
adenohypophysis	ENSORLG00000012117	MEDMOD076344	nonConserved
adenohypophysis	ENSORLG00000012117	MEDMOD076345	nonConserved
adenohypophysis	ENSORLG00000016504	MEDMOD055883	nonConserved
adenohypophysis	ENSORLG00000016504	MEDMOD055886	nonConserved
adenohypophysis	ENSORLG00000016504	MEDMOD055887	nonConserved
adenohypophysis	ENSORLG00000016504	MEDMOD055890	nonConserved
adenohypophysis	ENSORLG00000016504	MEDMOD055892	nonConserved
adenohypophysis	ENSORLG00000016504	MEDMOD055899	nonConserved
adenohypophysis	ENSORLG00000016504	MEDMOD055900	nonConserved
amacrine cell	ENSORLG00000003613	MEDMOD092372	nonConserved
amacrine cell	ENSORLG00000003854	MEDMOD096988	nonConserved
amacrine cell	ENSORLG00000003854	MEDMOD096990	nonConserved
amacrine cell	ENSORLG00000003854	MEDMOD096997	nonConserved
amacrine cell	ENSORLG00000004703	MEDMOD028859	nonConserved
amacrine cell	ENSORLG00000004703	MEDMOD028862	nonConserved
amacrine cell	ENSORLG00000009913	MEDMOD063899	nonConserved
amacrine cell	ENSORLG00000009913	MEDMOD063902	nonConserved
amacrine cell	ENSORLG00000009913	MEDMOD063904	nonConserved
amacrine cell	ENSORLG00000009913	MEDMOD063907	nonConserved
amacrine cell	ENSORLG00000009913	MEDMOD063911	nonConserved
amacrine cell	ENSORLG00000009913	MEDMOD063912	nonConserved
amacrine cell	ENSORLG00000009913	MEDMOD063914	nonConserved
amacrine cell	ENSORLG00000009913	MEDMOD063919	nonConserved
amacrine cell	ENSORLG00000009913	MEDMOD063922	nonConserved
amacrine cell	ENSORLG00000009913	MEDMOD063924	nonConserved
amacrine cell	ENSORLG00000009913	MEDMOD063925	nonConserved
amacrine cell	ENSORLG00000009913	MEDMOD063926	nonConserved
amacrine cell	ENSORLG00000009913	MEDMOD063928	nonConserved
amacrine cell	ENSORLG00000009913	MEDMOD063929	nonConserved
amacrine cell	ENSORLG00000009913	MEDMOD063932	nonConserved
amacrine cell	ENSORLG00000009913	MEDMOD063934	nonConserved
amacrine cell	ENSORLG00000009913	MEDMOD063941	nonConserved
amacrine cell	ENSORLG00000009913	MEDMOD063943	nonConserved
amacrine cell	ENSORLG00000009913	MEDMOD063945	nonConserved
amacrine cell	ENSORLG00000009913	MEDMOD063950	nonConserved
amacrine cell	ENSORLG00000009913	MEDMOD063952	nonConserved
amacrine cell	ENSORLG00000009913	MEDMOD063957	nonConserved
amacrine cell	ENSORLG00000009913	MEDMOD063958	nonConserved
amacrine cell	ENSORLG00000015015	MEDMOD050314	nonConserved
amacrine cell	ENSORLG00000015015	MEDMOD050316	nonConserved
amacrine cell	ENSORLG00000015015	MEDMOD050317	nonConserved
amacrine cell	ENSORLG00000015015	MEDMOD050318	nonConserved
amacrine cell	ENSORLG00000015015	MEDMOD050320	nonConserved
amacrine cell	ENSORLG00000015015	MEDMOD050321	nonConserved
amacrine cell	ENSORLG00000015015	MEDMOD050324	nonConserved
amacrine cell	ENSORLG00000015015	MEDMOD050326	nonConserved
amacrine cell	ENSORLG00000015015	MEDMOD050329	nonConserved
amacrine cell	ENSORLG00000015015	MEDMOD050336	nonConserved
amacrine cell	ENSORLG00000015015	MEDMOD050338	nonConserved
amacrine cell	ENSORLG00000015015	MEDMOD050340	nonConserved
amacrine cell	ENSORLG00000015015	MEDMOD050345	nonConserved
amacrine cell	ENSORLG00000015015	MEDMOD050347	nonConserved
amacrine cell	ENSORLG00000015015	MEDMOD050348	nonConserved
amacrine cell	ENSORLG00000015015	MEDMOD050353	nonConserved
amacrine cell	ENSORLG00000015015	MEDMOD050355	nonConserved
amacrine cell	ENSORLG00000015015	MEDMOD050357	nonConserved
amacrine cell	ENSORLG00000015015	MEDMOD050360	nonConserved
amacrine cell	ENSORLG00000015015	MEDMOD050361	nonConserved
amacrine cell	ENSORLG00000015015	MEDMOD050363	nonConserved
amacrine cell	ENSORLG00000015015	MEDMOD050367	nonConserved
amacrine cell	ENSORLG00000015015	MEDMOD050370	nonConserved
amacrine cell	ENSORLG00000015015	MEDMOD050373	nonConserved
amacrine cell	ENSORLG00000015015	MEDMOD050374	nonConserved
amacrine cell	ENSORLG00000016465	MEDMOD091622	nonConserved
amacrine cell	ENSORLG00000016465	MEDMOD091632	nonConserved
amacrine cell	ENSORLG00000016465	MEDMOD091634	nonConserved
anal fin	ENSORLG00000009772	MEDMOD056304	nonConserved
anal fin	ENSORLG00000009772	MEDMOD056307	nonConserved
anal fin	ENSORLG00000009772	MEDMOD056308	nonConserved
anal fin	ENSORLG00000009772	MEDMOD056312	nonConserved
anal fin	ENSORLG00000009772	MEDMOD056320	nonConserved
anal fin	ENSORLG00000009772	MEDMOD056322	nonConserved
anal fin	ENSORLG00000009772	MEDMOD056324	nonConserved
anal fin	ENSORLG00000009772	MEDMOD056330	nonConserved
anal fin	ENSORLG00000009772	MEDMOD056331	nonConserved
anal fin	ENSORLG00000009772	MEDMOD056332	nonConserved
anal fin	ENSORLG00000009772	MEDMOD056333	nonConserved
anguloarticular	ENSORLG00000004106	MEDMOD034219	nonConserved
anguloarticular	ENSORLG00000004106	MEDMOD034220	nonConserved
anguloarticular	ENSORLG00000004106	MEDMOD034224	nonConserved
anguloarticular	ENSORLG00000004106	MEDMOD034228	nonConserved
anguloarticular	ENSORLG00000004106	MEDMOD034232	nonConserved
anguloarticular	ENSORLG00000004106	MEDMOD034233	nonConserved
anguloarticular	ENSORLG00000004106	MEDMOD034235	nonConserved
anguloarticular	ENSORLG00000004106	MEDMOD034236	nonConserved
anguloarticular	ENSORLG00000004106	MEDMOD034237	nonConserved
anguloarticular	ENSORLG00000004542	MEDMOD009934	nonConserved
anguloarticular	ENSORLG00000017364	MEDMOD046279	nonConserved
anguloarticular	ENSORLG00000017364	MEDMOD046282	nonConserved
anguloarticular	ENSORLG00000017364	MEDMOD046285	nonConserved
anguloarticular	ENSORLG00000017364	MEDMOD046291	nonConserved
anguloarticular	ENSORLG00000017364	MEDMOD046292	nonConserved
anguloarticular	ENSORLG00000017364	MEDMOD046293	nonConserved
anguloarticular	ENSORLG00000017364	MEDMOD046296	nonConserved
anguloarticular	ENSORLG00000017364	MEDMOD046301	conserved
anguloarticular	ENSORLG00000017364	MEDMOD046302	nonConserved
anguloarticular	ENSORLG00000017364	MEDMOD046304	nonConserved
anguloarticular	ENSORLG00000017364	MEDMOD046307	conserved
anguloarticular	ENSORLG00000017372	MEDMOD046306	conserved
anguloarticular	ENSORLG00000017372	MEDMOD046310	nonConserved
anterior axial hypoblast	ENSORLG00000002226	MEDMOD067399	nonConserved
anterior axial hypoblast	ENSORLG00000002226	MEDMOD067402	nonConserved
anterior axial hypoblast	ENSORLG00000002536	MEDMOD020576	nonConserved
anterior axial hypoblast	ENSORLG00000002536	MEDMOD020583	nonConserved
anterior axial hypoblast	ENSORLG00000002536	MEDMOD020584	nonConserved
anterior axial hypoblast	ENSORLG00000002536	MEDMOD020585	nonConserved
anterior axial hypoblast	ENSORLG00000003234	MEDMOD012142	nonConserved
anterior axial hypoblast	ENSORLG00000003234	MEDMOD012144	nonConserved
anterior axial hypoblast	ENSORLG00000003234	MEDMOD012148	nonConserved
anterior axial hypoblast	ENSORLG00000004233	MEDMOD006116	nonConserved
anterior axial hypoblast	ENSORLG00000004233	MEDMOD006125	nonConserved
anterior axial hypoblast	ENSORLG00000004233	MEDMOD006130	nonConserved
anterior axial hypoblast	ENSORLG00000004233	MEDMOD006133	nonConserved
anterior axial hypoblast	ENSORLG00000004233	MEDMOD006136	nonConserved
anterior axial hypoblast	ENSORLG00000004233	MEDMOD006138	nonConserved
anterior axial hypoblast	ENSORLG00000004233	MEDMOD006145	nonConserved
anterior axial hypoblast	ENSORLG00000004233	MEDMOD006148	nonConserved
anterior axial hypoblast	ENSORLG00000004438	MEDMOD020935	nonConserved
anterior axial hypoblast	ENSORLG00000004438	MEDMOD020940	nonConserved
anterior axial hypoblast	ENSORLG00000004438	MEDMOD020941	nonConserved
anterior axial hypoblast	ENSORLG00000004438	MEDMOD020942	conserved
anterior axial hypoblast	ENSORLG00000004438	MEDMOD020945	nonConserved
anterior axial hypoblast	ENSORLG00000004438	MEDMOD020947	nonConserved
anterior axial hypoblast	ENSORLG00000004438	MEDMOD020949	nonConserved
anterior axial hypoblast	ENSORLG00000004438	MEDMOD020950	nonConserved
anterior axial hypoblast	ENSORLG00000004438	MEDMOD020952	nonConserved
anterior axial hypoblast	ENSORLG00000004438	MEDMOD020954	nonConserved
anterior axial hypoblast	ENSORLG00000004438	MEDMOD020956	nonConserved
anterior axial hypoblast	ENSORLG00000004438	MEDMOD020957	nonConserved
anterior axial hypoblast	ENSORLG00000004438	MEDMOD020960	nonConserved
anterior axial hypoblast	ENSORLG00000004438	MEDMOD020967	nonConserved
anterior axial hypoblast	ENSORLG00000004438	MEDMOD020971	nonConserved
anterior axial hypoblast	ENSORLG00000004438	MEDMOD020973	nonConserved
anterior axial hypoblast	ENSORLG00000004438	MEDMOD020976	nonConserved
anterior axial hypoblast	ENSORLG00000004438	MEDMOD020977	nonConserved
anterior axial hypoblast	ENSORLG00000004438	MEDMOD020979	nonConserved
anterior axial hypoblast	ENSORLG00000004703	MEDMOD028859	nonConserved
anterior axial hypoblast	ENSORLG00000004703	MEDMOD028862	nonConserved
anterior axial hypoblast	ENSORLG00000004795	MEDMOD039181	nonConserved
anterior axial hypoblast	ENSORLG00000004795	MEDMOD039191	nonConserved
anterior axial hypoblast	ENSORLG00000004795	MEDMOD039194	nonConserved
anterior axial hypoblast	ENSORLG00000005853	MEDMOD083797	nonConserved
anterior axial hypoblast	ENSORLG00000005853	MEDMOD083800	nonConserved
anterior axial hypoblast	ENSORLG00000005853	MEDMOD083804	nonConserved
anterior axial hypoblast	ENSORLG00000006356	MEDMOD001187	nonConserved
anterior axial hypoblast	ENSORLG00000006356	MEDMOD001188	nonConserved
anterior axial hypoblast	ENSORLG00000006857	MEDMOD062419	nonConserved
anterior axial hypoblast	ENSORLG00000006857	MEDMOD062420	nonConserved
anterior axial hypoblast	ENSORLG00000006857	MEDMOD062422	nonConserved
anterior axial hypoblast	ENSORLG00000006857	MEDMOD062423	nonConserved
anterior axial hypoblast	ENSORLG00000006857	MEDMOD062425	nonConserved
anterior axial hypoblast	ENSORLG00000006857	MEDMOD062428	nonConserved
anterior axial hypoblast	ENSORLG00000006857	MEDMOD062430	nonConserved
anterior axial hypoblast	ENSORLG00000006857	MEDMOD062432	nonConserved
anterior axial hypoblast	ENSORLG00000006857	MEDMOD062435	nonConserved
anterior axial hypoblast	ENSORLG00000006857	MEDMOD062436	nonConserved
anterior axial hypoblast	ENSORLG00000006857	MEDMOD062440	nonConserved
anterior axial hypoblast	ENSORLG00000006857	MEDMOD062442	nonConserved
anterior axial hypoblast	ENSORLG00000006857	MEDMOD062443	nonConserved
anterior axial hypoblast	ENSORLG00000006857	MEDMOD062446	nonConserved
anterior axial hypoblast	ENSORLG00000006857	MEDMOD062447	nonConserved
anterior axial hypoblast	ENSORLG00000006857	MEDMOD062448	nonConserved
anterior axial hypoblast	ENSORLG00000006857	MEDMOD062450	nonConserved
anterior axial hypoblast	ENSORLG00000006857	MEDMOD062451	conserved
anterior axial hypoblast	ENSORLG00000006857	MEDMOD062452	nonConserved
anterior axial hypoblast	ENSORLG00000006857	MEDMOD062453	nonConserved
anterior axial hypoblast	ENSORLG00000006857	MEDMOD062454	nonConserved
anterior axial hypoblast	ENSORLG00000006857	MEDMOD062456	conserved
anterior axial hypoblast	ENSORLG00000006857	MEDMOD062457	nonConserved
anterior axial hypoblast	ENSORLG00000006857	MEDMOD062458	nonConserved
anterior axial hypoblast	ENSORLG00000006857	MEDMOD062459	nonConserved
anterior axial hypoblast	ENSORLG00000006857	MEDMOD062462	nonConserved
anterior axial hypoblast	ENSORLG00000006857	MEDMOD062464	nonConserved
anterior axial hypoblast	ENSORLG00000006857	MEDMOD062465	nonConserved
anterior axial hypoblast	ENSORLG00000006857	MEDMOD062466	nonConserved
anterior axial hypoblast	ENSORLG00000006857	MEDMOD062471	nonConserved
anterior axial hypoblast	ENSORLG00000006857	MEDMOD062472	nonConserved
anterior axial hypoblast	ENSORLG00000006857	MEDMOD062477	nonConserved
anterior axial hypoblast	ENSORLG00000006857	MEDMOD062478	nonConserved
anterior axial hypoblast	ENSORLG00000006857	MEDMOD062480	nonConserved
anterior axial hypoblast	ENSORLG00000006857	MEDMOD062483	nonConserved
anterior axial hypoblast	ENSORLG00000006857	MEDMOD062485	nonConserved
anterior axial hypoblast	ENSORLG00000006857	MEDMOD062487	nonConserved
anterior axial hypoblast	ENSORLG00000006857	MEDMOD062488	nonConserved
anterior axial hypoblast	ENSORLG00000006857	MEDMOD062490	conserved
anterior axial hypoblast	ENSORLG00000006857	MEDMOD062494	nonConserved
anterior axial hypoblast	ENSORLG00000006857	MEDMOD062496	nonConserved
anterior axial hypoblast	ENSORLG00000006857	MEDMOD062497	nonConserved
anterior axial hypoblast	ENSORLG00000006857	MEDMOD062499	nonConserved
anterior axial hypoblast	ENSORLG00000006857	MEDMOD062500	nonConserved
anterior axial hypoblast	ENSORLG00000006857	MEDMOD062501	nonConserved
anterior axial hypoblast	ENSORLG00000008293	MEDMOD079765	nonConserved
anterior axial hypoblast	ENSORLG00000008293	MEDMOD079766	nonConserved
anterior axial hypoblast	ENSORLG00000008293	MEDMOD079769	nonConserved
anterior axial hypoblast	ENSORLG00000008760	MEDMOD043216	nonConserved
anterior axial hypoblast	ENSORLG00000008760	MEDMOD043218	nonConserved
anterior axial hypoblast	ENSORLG00000008760	MEDMOD043222	nonConserved
anterior axial hypoblast	ENSORLG00000009005	MEDMOD098055	nonConserved
anterior axial hypoblast	ENSORLG00000009803	MEDMOD085200	nonConserved
anterior axial hypoblast	ENSORLG00000009803	MEDMOD085203	nonConserved
anterior axial hypoblast	ENSORLG00000009803	MEDMOD085204	nonConserved
anterior axial hypoblast	ENSORLG00000009803	MEDMOD085206	nonConserved
anterior axial hypoblast	ENSORLG00000010856	MEDMOD023984	nonConserved
anterior axial hypoblast	ENSORLG00000010856	MEDMOD023987	nonConserved
anterior axial hypoblast	ENSORLG00000011955	MEDMOD064617	nonConserved
anterior axial hypoblast	ENSORLG00000011955	MEDMOD064620	nonConserved
anterior axial hypoblast	ENSORLG00000011955	MEDMOD064625	nonConserved
anterior axial hypoblast	ENSORLG00000013304	MEDMOD049272	nonConserved
anterior axial hypoblast	ENSORLG00000013304	MEDMOD049274	nonConserved
anterior axial hypoblast	ENSORLG00000013304	MEDMOD049275	nonConserved
anterior axial hypoblast	ENSORLG00000013304	MEDMOD049278	nonConserved
anterior axial hypoblast	ENSORLG00000013304	MEDMOD049280	nonConserved
anterior axial hypoblast	ENSORLG00000013304	MEDMOD049281	nonConserved
anterior axial hypoblast	ENSORLG00000013304	MEDMOD049283	nonConserved
anterior axial hypoblast	ENSORLG00000013304	MEDMOD049286	nonConserved
anterior axial hypoblast	ENSORLG00000013304	MEDMOD049289	nonConserved
anterior axial hypoblast	ENSORLG00000013304	MEDMOD049298	nonConserved
anterior axial hypoblast	ENSORLG00000013304	MEDMOD049300	nonConserved
anterior axial hypoblast	ENSORLG00000013304	MEDMOD049301	nonConserved
anterior axial hypoblast	ENSORLG00000013304	MEDMOD049302	nonConserved
anterior axial hypoblast	ENSORLG00000013304	MEDMOD049304	nonConserved
anterior axial hypoblast	ENSORLG00000013304	MEDMOD049305	nonConserved
anterior axial hypoblast	ENSORLG00000013304	MEDMOD049311	nonConserved
anterior axial hypoblast	ENSORLG00000013304	MEDMOD049312	nonConserved
anterior axial hypoblast	ENSORLG00000013304	MEDMOD049313	nonConserved
anterior axial hypoblast	ENSORLG00000014067	MEDMOD011663	nonConserved
anterior axial hypoblast	ENSORLG00000014067	MEDMOD011664	nonConserved
anterior axial hypoblast	ENSORLG00000014067	MEDMOD011667	nonConserved
anterior axial hypoblast	ENSORLG00000014067	MEDMOD011669	nonConserved
anterior axial hypoblast	ENSORLG00000014067	MEDMOD011671	nonConserved
anterior axial hypoblast	ENSORLG00000014074	MEDMOD030260	nonConserved
anterior axial hypoblast	ENSORLG00000014343	MEDMOD049650	nonConserved
anterior axial hypoblast	ENSORLG00000014343	MEDMOD049651	nonConserved
anterior axial hypoblast	ENSORLG00000014343	MEDMOD049654	nonConserved
anterior axial hypoblast	ENSORLG00000014343	MEDMOD049655	nonConserved
anterior axial hypoblast	ENSORLG00000014343	MEDMOD049662	nonConserved
anterior axial hypoblast	ENSORLG00000014343	MEDMOD049664	nonConserved
anterior axial hypoblast	ENSORLG00000014343	MEDMOD049666	nonConserved
anterior axial hypoblast	ENSORLG00000014343	MEDMOD049673	nonConserved
anterior axial hypoblast	ENSORLG00000014343	MEDMOD049677	nonConserved
anterior axial hypoblast	ENSORLG00000014343	MEDMOD049680	nonConserved
anterior axial hypoblast	ENSORLG00000014343	MEDMOD049682	conserved
anterior axial hypoblast	ENSORLG00000014344	MEDMOD090627	nonConserved
anterior axial hypoblast	ENSORLG00000014344	MEDMOD090628	nonConserved
anterior axial hypoblast	ENSORLG00000014344	MEDMOD090631	nonConserved
anterior axial hypoblast	ENSORLG00000015511	MEDMOD067186	nonConserved
anterior axial hypoblast	ENSORLG00000015511	MEDMOD067188	nonConserved
anterior axial hypoblast	ENSORLG00000015511	MEDMOD067191	nonConserved
anterior axial hypoblast	ENSORLG00000015511	MEDMOD067192	nonConserved
anterior axial hypoblast	ENSORLG00000015511	MEDMOD067194	nonConserved
anterior axial hypoblast	ENSORLG00000015511	MEDMOD067200	nonConserved
anterior axial hypoblast	ENSORLG00000015511	MEDMOD067202	nonConserved
anterior axial hypoblast	ENSORLG00000015511	MEDMOD067203	nonConserved
anterior axial hypoblast	ENSORLG00000015511	MEDMOD067207	nonConserved
anterior axial hypoblast	ENSORLG00000015511	MEDMOD067220	nonConserved
anterior axial hypoblast	ENSORLG00000015953	MEDMOD055624	nonConserved
anterior axial hypoblast	ENSORLG00000015953	MEDMOD055627	nonConserved
anterior axial hypoblast	ENSORLG00000015953	MEDMOD055630	nonConserved
anterior axial hypoblast	ENSORLG00000016105	MEDMOD058580	nonConserved
anterior axial hypoblast	ENSORLG00000016642	MEDMOD058843	nonConserved
anterior axial hypoblast	ENSORLG00000016642	MEDMOD058846	nonConserved
anterior axial hypoblast	ENSORLG00000016642	MEDMOD058850	nonConserved
anterior axial hypoblast	ENSORLG00000016642	MEDMOD058852	nonConserved
anterior axial hypoblast	ENSORLG00000016642	MEDMOD058856	nonConserved
anterior axial hypoblast	ENSORLG00000016642	MEDMOD058857	nonConserved
anterior axial hypoblast	ENSORLG00000016830	MEDMOD096066	nonConserved
anterior axial hypoblast	ENSORLG00000016926	MEDMOD028599	nonConserved
anterior cerebral vein	ENSORLG00000007625	MEDMOD018319	nonConserved
anterior cerebral vein	ENSORLG00000007625	MEDMOD018322	nonConserved
anterior cerebral vein	ENSORLG00000007625	MEDMOD018325	nonConserved
anterior cerebral vein	ENSORLG00000007625	MEDMOD018328	nonConserved
anterior commissure	ENSORLG00000010494	MEDMOD053836	nonConserved
anterior commissure	ENSORLG00000010494	MEDMOD053838	nonConserved
anterior commissure	ENSORLG00000010494	MEDMOD053839	nonConserved
anterior commissure	ENSORLG00000010494	MEDMOD053841	nonConserved
anterior commissure	ENSORLG00000010494	MEDMOD053842	conserved
anterior commissure	ENSORLG00000010494	MEDMOD053845	nonConserved
anterior commissure	ENSORLG00000010494	MEDMOD053847	nonConserved
anterior commissure	ENSORLG00000010494	MEDMOD053850	nonConserved
anterior commissure	ENSORLG00000010494	MEDMOD053851	nonConserved
anterior commissure	ENSORLG00000010494	MEDMOD053854	nonConserved
anterior commissure	ENSORLG00000010494	MEDMOD053856	nonConserved
anterior commissure	ENSORLG00000010494	MEDMOD053860	nonConserved
anterior commissure	ENSORLG00000010494	MEDMOD053862	nonConserved
anterior commissure	ENSORLG00000010494	MEDMOD053863	nonConserved
anterior commissure	ENSORLG00000010494	MEDMOD053864	conserved
anterior commissure	ENSORLG00000010494	MEDMOD053867	conserved
anterior commissure	ENSORLG00000010494	MEDMOD053869	nonConserved
anterior commissure	ENSORLG00000010494	MEDMOD053873	nonConserved
anterior commissure	ENSORLG00000010494	MEDMOD053876	nonConserved
anterior commissure	ENSORLG00000010494	MEDMOD053879	nonConserved
anterior commissure	ENSORLG00000010494	MEDMOD053882	nonConserved
anterior commissure	ENSORLG00000010494	MEDMOD053883	nonConserved
anterior commissure	ENSORLG00000010494	MEDMOD053885	nonConserved
anterior commissure	ENSORLG00000010494	MEDMOD053886	nonConserved
anterior commissure	ENSORLG00000010494	MEDMOD053887	nonConserved
anterior commissure	ENSORLG00000010494	MEDMOD053888	nonConserved
anterior commissure	ENSORLG00000010494	MEDMOD053891	nonConserved
anterior commissure	ENSORLG00000010494	MEDMOD053893	nonConserved
anterior commissure	ENSORLG00000010494	MEDMOD053894	nonConserved
anterior commissure	ENSORLG00000010494	MEDMOD053896	nonConserved
anterior commissure	ENSORLG00000010494	MEDMOD053897	nonConserved
anterior commissure	ENSORLG00000011117	MEDMOD043731	nonConserved
anterior commissure	ENSORLG00000011117	MEDMOD043732	nonConserved
anterior commissure	ENSORLG00000011117	MEDMOD043734	nonConserved
anterior commissure	ENSORLG00000011117	MEDMOD043736	nonConserved
anterior commissure	ENSORLG00000011117	MEDMOD043739	nonConserved
anterior commissure	ENSORLG00000011117	MEDMOD043740	nonConserved
anterior commissure	ENSORLG00000011117	MEDMOD043742	nonConserved
anterior commissure	ENSORLG00000011117	MEDMOD043743	nonConserved
anterior commissure	ENSORLG00000011117	MEDMOD043747	nonConserved
anterior commissure	ENSORLG00000011117	MEDMOD043751	nonConserved
anterior commissure	ENSORLG00000011117	MEDMOD043752	nonConserved
anterior commissure	ENSORLG00000011117	MEDMOD043754	nonConserved
anterior commissure	ENSORLG00000011117	MEDMOD043756	nonConserved
anterior commissure	ENSORLG00000011117	MEDMOD043762	nonConserved
anterior commissure	ENSORLG00000011117	MEDMOD043775	nonConserved
anterior commissure	ENSORLG00000011117	MEDMOD043777	nonConserved
anterior crista primordia	ENSORLG00000009194	MEDMOD023612	nonConserved
anterior cristae	ENSORLG00000008138	MEDMOD002531	nonConserved
anterior cristae	ENSORLG00000008138	MEDMOD002533	nonConserved
anterior cristae	ENSORLG00000008138	MEDMOD002535	nonConserved
anterior cristae	ENSORLG00000008138	MEDMOD002541	nonConserved
anterior lateral line ganglia	ENSORLG00000015761	MEDMOD050534	nonConserved
anterior lateral line ganglia	ENSORLG00000015761	MEDMOD050535	nonConserved
anterior lateral line ganglia	ENSORLG00000015761	MEDMOD050540	nonConserved
anterior lateral line ganglia	ENSORLG00000015761	MEDMOD050542	nonConserved
anterior lateral line ganglia	ENSORLG00000015761	MEDMOD050544	nonConserved
anterior lateral line ganglia	ENSORLG00000016659	MEDMOD091674	nonConserved
anterior lateral line placode	ENSORLG00000013633	MEDMOD042871	nonConserved
anterior lateral line placode	ENSORLG00000013633	MEDMOD042876	nonConserved
anterior lateral line placode	ENSORLG00000013737	MEDMOD042933	nonConserved
anterior lateral line placode	ENSORLG00000013737	MEDMOD042940	nonConserved
anterior lateral line placode	ENSORLG00000013737	MEDMOD042942	nonConserved
anterior lateral line placode	ENSORLG00000013737	MEDMOD042947	nonConserved
anterior lateral line placode	ENSORLG00000013737	MEDMOD042952	nonConserved
anterior lateral line placode	ENSORLG00000014288	MEDMOD011802	nonConserved
anterior lateral line placode	ENSORLG00000014288	MEDMOD011803	nonConserved
anterior lateral line placode	ENSORLG00000014288	MEDMOD011804	nonConserved
anterior lateral line placode	ENSORLG00000014288	MEDMOD011808	nonConserved
anterior lateral line placode	ENSORLG00000014300	MEDMOD011814	nonConserved
anterior lateral line placode	ENSORLG00000014300	MEDMOD011816	nonConserved
anterior lateral line placode	ENSORLG00000014300	MEDMOD011818	nonConserved
anterior lateral line placode	ENSORLG00000014300	MEDMOD011820	nonConserved
anterior lateral line placode	ENSORLG00000014300	MEDMOD011821	nonConserved
anterior lateral line placode	ENSORLG00000014300	MEDMOD011823	nonConserved
anterior lateral line placode	ENSORLG00000014300	MEDMOD011824	nonConserved
anterior lateral line placode	ENSORLG00000014300	MEDMOD011829	nonConserved
anterior lateral line placode	ENSORLG00000014300	MEDMOD011831	nonConserved
anterior lateral line placode	ENSORLG00000014300	MEDMOD011834	nonConserved
anterior lateral line placode	ENSORLG00000014300	MEDMOD011837	nonConserved
anterior lateral line placode	ENSORLG00000014300	MEDMOD011841	nonConserved
anterior lateral mesoderm	ENSORLG00000001940	MEDMOD005303	nonConserved
anterior lateral mesoderm	ENSORLG00000001940	MEDMOD005305	nonConserved
anterior lateral mesoderm	ENSORLG00000001940	MEDMOD005306	nonConserved
anterior lateral mesoderm	ENSORLG00000006090	MEDMOD061926	nonConserved
anterior lateral mesoderm	ENSORLG00000006090	MEDMOD061927	nonConserved
anterior lateral mesoderm	ENSORLG00000013548	MEDMOD019166	nonConserved
anterior lateral mesoderm	ENSORLG00000016044	MEDMOD031076	nonConserved
anterior lateral mesoderm	ENSORLG00000016044	MEDMOD031079	nonConserved
anterior lateral mesoderm	ENSORLG00000016044	MEDMOD031083	nonConserved
anterior lateral mesoderm	ENSORLG00000016044	MEDMOD031084	nonConserved
anterior lateral mesoderm	ENSORLG00000016044	MEDMOD031085	nonConserved
anterior lateral plate mesoderm	ENSORLG00000001940	MEDMOD005303	nonConserved
anterior lateral plate mesoderm	ENSORLG00000001940	MEDMOD005305	nonConserved
anterior lateral plate mesoderm	ENSORLG00000001940	MEDMOD005306	nonConserved
anterior lateral plate mesoderm	ENSORLG00000002378	MEDMOD077362	nonConserved
anterior lateral plate mesoderm	ENSORLG00000002378	MEDMOD077363	nonConserved
anterior lateral plate mesoderm	ENSORLG00000006090	MEDMOD061926	nonConserved
anterior lateral plate mesoderm	ENSORLG00000006090	MEDMOD061927	nonConserved
anterior lateral plate mesoderm	ENSORLG00000007346	MEDMOD007595	nonConserved
anterior lateral plate mesoderm	ENSORLG00000007346	MEDMOD007600	nonConserved
anterior lateral plate mesoderm	ENSORLG00000007346	MEDMOD007604	nonConserved
anterior lateral plate mesoderm	ENSORLG00000007346	MEDMOD007608	nonConserved
anterior lateral plate mesoderm	ENSORLG00000007346	MEDMOD007611	nonConserved
anterior lateral plate mesoderm	ENSORLG00000007346	MEDMOD007612	nonConserved
anterior lateral plate mesoderm	ENSORLG00000007346	MEDMOD007613	nonConserved
anterior lateral plate mesoderm	ENSORLG00000012539	MEDMOD029879	nonConserved
anterior lateral plate mesoderm	ENSORLG00000013980	MEDMOD095434	nonConserved
anterior lateral plate mesoderm	ENSORLG00000013980	MEDMOD095437	nonConserved
anterior lateral plate mesoderm	ENSORLG00000013980	MEDMOD095443	nonConserved
anterior lateral plate mesoderm	ENSORLG00000016044	MEDMOD031076	nonConserved
anterior lateral plate mesoderm	ENSORLG00000016044	MEDMOD031079	nonConserved
anterior lateral plate mesoderm	ENSORLG00000016044	MEDMOD031083	nonConserved
anterior lateral plate mesoderm	ENSORLG00000016044	MEDMOD031084	nonConserved
anterior lateral plate mesoderm	ENSORLG00000016044	MEDMOD031085	nonConserved
anterior pancreatic bud	ENSORLG00000017667	MEDMOD032174	nonConserved
anterior semicircular canal	ENSORLG00000015256	MEDMOD091089	nonConserved
anterior semicircular canal	ENSORLG00000015256	MEDMOD091093	nonConserved
anterior semicircular canal	ENSORLG00000015256	MEDMOD091096	nonConserved
anterior semicircular canal	ENSORLG00000015256	MEDMOD091100	nonConserved
anterior semicircular canal	ENSORLG00000015256	MEDMOD091103	nonConserved
anterior semicircular canal	ENSORLG00000015256	MEDMOD091106	nonConserved
anterior semicircular canal	ENSORLG00000015256	MEDMOD091108	nonConserved
apical ectodermal ridge dorsal fin	ENSORLG00000003978	MEDMOD009835	nonConserved
apical ectodermal ridge median fin	ENSORLG00000003978	MEDMOD009835	nonConserved
apical ectodermal ridge pectoral fin	ENSORLG00000001686	MEDMOD096629	nonConserved
apical ectodermal ridge pectoral fin	ENSORLG00000001686	MEDMOD096630	nonConserved
apical ectodermal ridge pectoral fin	ENSORLG00000001686	MEDMOD096631	nonConserved
apical ectodermal ridge pectoral fin	ENSORLG00000001686	MEDMOD096634	nonConserved
apical ectodermal ridge pectoral fin	ENSORLG00000002802	MEDMOD077416	nonConserved
apical ectodermal ridge pectoral fin	ENSORLG00000002802	MEDMOD077420	nonConserved
apical ectodermal ridge pectoral fin	ENSORLG00000002802	MEDMOD077425	nonConserved
apical ectodermal ridge pectoral fin	ENSORLG00000003019	MEDMOD015851	nonConserved
apical ectodermal ridge pectoral fin	ENSORLG00000003019	MEDMOD015854	nonConserved
apical ectodermal ridge pectoral fin	ENSORLG00000003019	MEDMOD015860	nonConserved
apical ectodermal ridge pectoral fin	ENSORLG00000003978	MEDMOD009835	nonConserved
apical ectodermal ridge pectoral fin	ENSORLG00000006087	MEDMOD006655	nonConserved
apical ectodermal ridge pectoral fin	ENSORLG00000006087	MEDMOD006657	nonConserved
apical ectodermal ridge pectoral fin	ENSORLG00000006087	MEDMOD006658	nonConserved
apical ectodermal ridge pectoral fin	ENSORLG00000006087	MEDMOD006663	nonConserved
apical ectodermal ridge pectoral fin	ENSORLG00000006087	MEDMOD006667	nonConserved
apical ectodermal ridge pectoral fin	ENSORLG00000006087	MEDMOD006672	nonConserved
apical ectodermal ridge pectoral fin	ENSORLG00000006087	MEDMOD006673	nonConserved
apical ectodermal ridge pectoral fin	ENSORLG00000006087	MEDMOD006686	nonConserved
apical ectodermal ridge pectoral fin	ENSORLG00000006633	MEDMOD039720	nonConserved
apical ectodermal ridge pectoral fin	ENSORLG00000006633	MEDMOD039723	nonConserved
apical ectodermal ridge pectoral fin	ENSORLG00000006633	MEDMOD039725	nonConserved
apical ectodermal ridge pectoral fin	ENSORLG00000006633	MEDMOD039734	nonConserved
apical ectodermal ridge pectoral fin	ENSORLG00000006633	MEDMOD039738	nonConserved
apical ectodermal ridge pectoral fin	ENSORLG00000006633	MEDMOD039744	nonConserved
apical ectodermal ridge pectoral fin	ENSORLG00000006633	MEDMOD039748	nonConserved
apical ectodermal ridge pectoral fin	ENSORLG00000006633	MEDMOD039751	nonConserved
apical ectodermal ridge pectoral fin	ENSORLG00000007442	MEDMOD040443	nonConserved
apical ectodermal ridge pectoral fin	ENSORLG00000010866	MEDMOD043480	nonConserved
apical ectodermal ridge pectoral fin	ENSORLG00000010866	MEDMOD043484	nonConserved
apical ectodermal ridge pectoral fin	ENSORLG00000010866	MEDMOD043487	nonConserved
apical ectodermal ridge pectoral fin	ENSORLG00000010866	MEDMOD043488	nonConserved
apical ectodermal ridge pectoral fin	ENSORLG00000010866	MEDMOD043489	nonConserved
apical ectodermal ridge pectoral fin	ENSORLG00000010866	MEDMOD043499	nonConserved
apical ectodermal ridge pectoral fin	ENSORLG00000010866	MEDMOD043500	nonConserved
apical ectodermal ridge pectoral fin	ENSORLG00000010866	MEDMOD043502	nonConserved
apical ectodermal ridge pectoral fin	ENSORLG00000010866	MEDMOD043504	nonConserved
apical ectodermal ridge pectoral fin	ENSORLG00000010866	MEDMOD043505	nonConserved
apical ectodermal ridge pectoral fin	ENSORLG00000010866	MEDMOD043506	nonConserved
apical ectodermal ridge pectoral fin	ENSORLG00000010866	MEDMOD043508	nonConserved
apical ectodermal ridge pectoral fin	ENSORLG00000010866	MEDMOD043515	nonConserved
apical ectodermal ridge pectoral fin	ENSORLG00000010866	MEDMOD043517	nonConserved
apical ectodermal ridge pectoral fin	ENSORLG00000010866	MEDMOD043518	nonConserved
apical ectodermal ridge pectoral fin	ENSORLG00000010866	MEDMOD043521	nonConserved
apical ectodermal ridge pectoral fin	ENSORLG00000010866	MEDMOD043530	nonConserved
apical ectodermal ridge pectoral fin	ENSORLG00000010866	MEDMOD043531	nonConserved
apical ectodermal ridge pectoral fin	ENSORLG00000010866	MEDMOD043532	nonConserved
apical ectodermal ridge pectoral fin	ENSORLG00000010866	MEDMOD043533	nonConserved
apical ectodermal ridge pectoral fin	ENSORLG00000010866	MEDMOD043535	nonConserved
apical ectodermal ridge pectoral fin	ENSORLG00000010866	MEDMOD043536	nonConserved
apical ectodermal ridge pectoral fin	ENSORLG00000010866	MEDMOD043537	nonConserved
apical ectodermal ridge pectoral fin	ENSORLG00000010866	MEDMOD043538	nonConserved
apical ectodermal ridge pectoral fin	ENSORLG00000010866	MEDMOD043541	nonConserved
apical ectodermal ridge pectoral fin	ENSORLG00000010866	MEDMOD043542	nonConserved
apical ectodermal ridge pectoral fin	ENSORLG00000010866	MEDMOD043546	nonConserved
apical ectodermal ridge pectoral fin	ENSORLG00000010866	MEDMOD043547	nonConserved
apical ectodermal ridge pectoral fin	ENSORLG00000010866	MEDMOD043548	nonConserved
apical ectodermal ridge pectoral fin	ENSORLG00000010866	MEDMOD043551	nonConserved
apical ectodermal ridge pectoral fin	ENSORLG00000010866	MEDMOD043553	nonConserved
apical ectodermal ridge pectoral fin	ENSORLG00000010866	MEDMOD043555	nonConserved
apical ectodermal ridge pectoral fin	ENSORLG00000010866	MEDMOD043556	nonConserved
apical ectodermal ridge pectoral fin	ENSORLG00000010866	MEDMOD043557	nonConserved
apical ectodermal ridge pectoral fin	ENSORLG00000010866	MEDMOD043559	nonConserved
apical ectodermal ridge pectoral fin	ENSORLG00000010866	MEDMOD043560	nonConserved
apical ectodermal ridge pectoral fin	ENSORLG00000010866	MEDMOD043561	nonConserved
apical ectodermal ridge pectoral fin	ENSORLG00000010866	MEDMOD043562	nonConserved
apical ectodermal ridge pectoral fin	ENSORLG00000010866	MEDMOD043564	nonConserved
apical ectodermal ridge pectoral fin	ENSORLG00000010866	MEDMOD043566	nonConserved
apical ectodermal ridge pectoral fin	ENSORLG00000010866	MEDMOD043568	nonConserved
apical ectodermal ridge pectoral fin	ENSORLG00000010866	MEDMOD043569	nonConserved
apical ectodermal ridge pectoral fin	ENSORLG00000010866	MEDMOD043571	nonConserved
apical ectodermal ridge pectoral fin	ENSORLG00000011117	MEDMOD043731	nonConserved
apical ectodermal ridge pectoral fin	ENSORLG00000011117	MEDMOD043732	nonConserved
apical ectodermal ridge pectoral fin	ENSORLG00000011117	MEDMOD043734	nonConserved
apical ectodermal ridge pectoral fin	ENSORLG00000011117	MEDMOD043736	nonConserved
apical ectodermal ridge pectoral fin	ENSORLG00000011117	MEDMOD043739	nonConserved
apical ectodermal ridge pectoral fin	ENSORLG00000011117	MEDMOD043740	nonConserved
apical ectodermal ridge pectoral fin	ENSORLG00000011117	MEDMOD043742	nonConserved
apical ectodermal ridge pectoral fin	ENSORLG00000011117	MEDMOD043743	nonConserved
apical ectodermal ridge pectoral fin	ENSORLG00000011117	MEDMOD043747	nonConserved
apical ectodermal ridge pectoral fin	ENSORLG00000011117	MEDMOD043751	nonConserved
apical ectodermal ridge pectoral fin	ENSORLG00000011117	MEDMOD043752	nonConserved
apical ectodermal ridge pectoral fin	ENSORLG00000011117	MEDMOD043754	nonConserved
apical ectodermal ridge pectoral fin	ENSORLG00000011117	MEDMOD043756	nonConserved
apical ectodermal ridge pectoral fin	ENSORLG00000011117	MEDMOD043762	nonConserved
apical ectodermal ridge pectoral fin	ENSORLG00000011117	MEDMOD043775	nonConserved
apical ectodermal ridge pectoral fin	ENSORLG00000011117	MEDMOD043777	nonConserved
apical ectodermal ridge pectoral fin	ENSORLG00000014130	MEDMOD036574	nonConserved
apical ectodermal ridge pectoral fin	ENSORLG00000014130	MEDMOD036575	nonConserved
apical ectodermal ridge pectoral fin	ENSORLG00000014130	MEDMOD036577	nonConserved
apical ectodermal ridge pectoral fin	ENSORLG00000014204	MEDMOD011720	nonConserved
apical ectodermal ridge pectoral fin	ENSORLG00000017372	MEDMOD046306	conserved
apical ectodermal ridge pectoral fin	ENSORLG00000017372	MEDMOD046310	nonConserved
apical ectodermal ridge pectoral fin bud	ENSORLG00000006087	MEDMOD006655	nonConserved
apical ectodermal ridge pectoral fin bud	ENSORLG00000006087	MEDMOD006657	nonConserved
apical ectodermal ridge pectoral fin bud	ENSORLG00000006087	MEDMOD006658	nonConserved
apical ectodermal ridge pectoral fin bud	ENSORLG00000006087	MEDMOD006663	nonConserved
apical ectodermal ridge pectoral fin bud	ENSORLG00000006087	MEDMOD006667	nonConserved
apical ectodermal ridge pectoral fin bud	ENSORLG00000006087	MEDMOD006672	nonConserved
apical ectodermal ridge pectoral fin bud	ENSORLG00000006087	MEDMOD006673	nonConserved
apical ectodermal ridge pectoral fin bud	ENSORLG00000006087	MEDMOD006686	nonConserved
apical ectodermal ridge pectoral fin bud	ENSORLG00000017372	MEDMOD046306	conserved
apical ectodermal ridge pectoral fin bud	ENSORLG00000017372	MEDMOD046310	nonConserved
arterial system	ENSORLG00000001282	MEDMOD082518	nonConserved
arterial system	ENSORLG00000002259	MEDMOD067479	nonConserved
arterial system	ENSORLG00000002259	MEDMOD067482	nonConserved
arterial system	ENSORLG00000002259	MEDMOD067483	nonConserved
arterial system	ENSORLG00000002259	MEDMOD067485	nonConserved
arterial system	ENSORLG00000002259	MEDMOD067488	nonConserved
arterial system	ENSORLG00000002259	MEDMOD067490	nonConserved
arterial system	ENSORLG00000002259	MEDMOD067491	nonConserved
arterial system	ENSORLG00000002259	MEDMOD067497	conserved
arterial system	ENSORLG00000002259	MEDMOD067509	nonConserved
arterial system	ENSORLG00000002259	MEDMOD067512	nonConserved
arterial system	ENSORLG00000002259	MEDMOD067513	nonConserved
arterial system	ENSORLG00000002259	MEDMOD067518	nonConserved
arterial system	ENSORLG00000005040	MEDMOD061517	nonConserved
arterial system	ENSORLG00000006356	MEDMOD001187	nonConserved
arterial system	ENSORLG00000006356	MEDMOD001188	nonConserved
arterial system	ENSORLG00000006488	MEDMOD068375	nonConserved
arterial system	ENSORLG00000006488	MEDMOD068377	nonConserved
arterial system	ENSORLG00000006488	MEDMOD068381	nonConserved
arterial system	ENSORLG00000006488	MEDMOD068384	nonConserved
arterial system	ENSORLG00000006488	MEDMOD068385	nonConserved
arterial system	ENSORLG00000006488	MEDMOD068386	nonConserved
arterial system	ENSORLG00000006488	MEDMOD068392	nonConserved
arterial system	ENSORLG00000006488	MEDMOD068394	nonConserved
arterial system	ENSORLG00000006488	MEDMOD068395	nonConserved
arterial system	ENSORLG00000006488	MEDMOD068397	nonConserved
arterial system	ENSORLG00000006488	MEDMOD068398	nonConserved
arterial system	ENSORLG00000006488	MEDMOD068399	nonConserved
arterial system	ENSORLG00000006488	MEDMOD068402	nonConserved
arterial system	ENSORLG00000006488	MEDMOD068408	nonConserved
arterial system	ENSORLG00000006488	MEDMOD068411	nonConserved
arterial system	ENSORLG00000006488	MEDMOD068412	nonConserved
arterial system	ENSORLG00000006488	MEDMOD068413	nonConserved
arterial system	ENSORLG00000006488	MEDMOD068414	nonConserved
arterial system	ENSORLG00000006559	MEDMOD007112	nonConserved
arterial system	ENSORLG00000006559	MEDMOD007116	nonConserved
arterial system	ENSORLG00000006559	MEDMOD007117	nonConserved
arterial system	ENSORLG00000008293	MEDMOD079765	nonConserved
arterial system	ENSORLG00000008293	MEDMOD079766	nonConserved
arterial system	ENSORLG00000008293	MEDMOD079769	nonConserved
arterial system	ENSORLG00000008572	MEDMOD069425	nonConserved
arterial system	ENSORLG00000009005	MEDMOD098055	nonConserved
arterial system	ENSORLG00000009101	MEDMOD029351	nonConserved
arterial system	ENSORLG00000009803	MEDMOD085200	nonConserved
arterial system	ENSORLG00000009803	MEDMOD085203	nonConserved
arterial system	ENSORLG00000009803	MEDMOD085204	nonConserved
arterial system	ENSORLG00000009803	MEDMOD085206	nonConserved
arterial system	ENSORLG00000011162	MEDMOD048060	nonConserved
arterial system	ENSORLG00000011162	MEDMOD048066	nonConserved
arterial system	ENSORLG00000011162	MEDMOD048067	nonConserved
arterial system	ENSORLG00000011923	MEDMOD024359	nonConserved
arterial system	ENSORLG00000012364	MEDMOD036354	nonConserved
arterial system	ENSORLG00000012364	MEDMOD036357	nonConserved
arterial system	ENSORLG00000012364	MEDMOD036358	nonConserved
arterial system	ENSORLG00000012364	MEDMOD036364	nonConserved
arterial system	ENSORLG00000012364	MEDMOD036367	nonConserved
arterial system	ENSORLG00000012364	MEDMOD036372	nonConserved
arterial system	ENSORLG00000012878	MEDMOD070707	nonConserved
arterial system	ENSORLG00000012878	MEDMOD070711	nonConserved
arterial system	ENSORLG00000013420	MEDMOD090482	nonConserved
arterial system	ENSORLG00000013508	MEDMOD019125	nonConserved
arterial system	ENSORLG00000013508	MEDMOD019134	nonConserved
arterial system	ENSORLG00000013508	MEDMOD019145	nonConserved
arterial system	ENSORLG00000013508	MEDMOD019155	nonConserved
arterial system	ENSORLG00000013548	MEDMOD019166	nonConserved
arterial system	ENSORLG00000014074	MEDMOD030260	nonConserved
arterial system	ENSORLG00000014474	MEDMOD058116	nonConserved
arterial system	ENSORLG00000014474	MEDMOD058121	nonConserved
arterial system	ENSORLG00000014474	MEDMOD058125	nonConserved
arterial system	ENSORLG00000014933	MEDMOD081562	nonConserved
arterial system	ENSORLG00000014933	MEDMOD081563	nonConserved
arterial system	ENSORLG00000015184	MEDMOD003880	nonConserved
arterial system	ENSORLG00000016520	MEDMOD058774	nonConserved
arterial system	ENSORLG00000016520	MEDMOD058776	nonConserved
arterial system	ENSORLG00000016520	MEDMOD058777	nonConserved
arterial system	ENSORLG00000016520	MEDMOD058778	nonConserved
arterial system	ENSORLG00000016687	MEDMOD031243	nonConserved
arterial system	ENSORLG00000016687	MEDMOD031248	nonConserved
arterial system	ENSORLG00000016687	MEDMOD031251	nonConserved
arterial system	ENSORLG00000016687	MEDMOD031253	nonConserved
arterial system	ENSORLG00000016687	MEDMOD031255	nonConserved
atrial myocardium	ENSORLG00000017084	MEDMOD031685	nonConserved
atrioventricular canal	ENSORLG00000013304	MEDMOD049272	nonConserved
atrioventricular canal	ENSORLG00000013304	MEDMOD049274	nonConserved
atrioventricular canal	ENSORLG00000013304	MEDMOD049275	nonConserved
atrioventricular canal	ENSORLG00000013304	MEDMOD049278	nonConserved
atrioventricular canal	ENSORLG00000013304	MEDMOD049280	nonConserved
atrioventricular canal	ENSORLG00000013304	MEDMOD049281	nonConserved
atrioventricular canal	ENSORLG00000013304	MEDMOD049283	nonConserved
atrioventricular canal	ENSORLG00000013304	MEDMOD049286	nonConserved
atrioventricular canal	ENSORLG00000013304	MEDMOD049289	nonConserved
atrioventricular canal	ENSORLG00000013304	MEDMOD049298	nonConserved
atrioventricular canal	ENSORLG00000013304	MEDMOD049300	nonConserved
atrioventricular canal	ENSORLG00000013304	MEDMOD049301	nonConserved
atrioventricular canal	ENSORLG00000013304	MEDMOD049302	nonConserved
atrioventricular canal	ENSORLG00000013304	MEDMOD049304	nonConserved
atrioventricular canal	ENSORLG00000013304	MEDMOD049305	nonConserved
atrioventricular canal	ENSORLG00000013304	MEDMOD049311	nonConserved
atrioventricular canal	ENSORLG00000013304	MEDMOD049312	nonConserved
atrioventricular canal	ENSORLG00000013304	MEDMOD049313	nonConserved
atrioventricular ring	ENSORLG00000013304	MEDMOD049272	nonConserved
atrioventricular ring	ENSORLG00000013304	MEDMOD049274	nonConserved
atrioventricular ring	ENSORLG00000013304	MEDMOD049275	nonConserved
atrioventricular ring	ENSORLG00000013304	MEDMOD049278	nonConserved
atrioventricular ring	ENSORLG00000013304	MEDMOD049280	nonConserved
atrioventricular ring	ENSORLG00000013304	MEDMOD049281	nonConserved
atrioventricular ring	ENSORLG00000013304	MEDMOD049283	nonConserved
atrioventricular ring	ENSORLG00000013304	MEDMOD049286	nonConserved
atrioventricular ring	ENSORLG00000013304	MEDMOD049289	nonConserved
atrioventricular ring	ENSORLG00000013304	MEDMOD049298	nonConserved
atrioventricular ring	ENSORLG00000013304	MEDMOD049300	nonConserved
atrioventricular ring	ENSORLG00000013304	MEDMOD049301	nonConserved
atrioventricular ring	ENSORLG00000013304	MEDMOD049302	nonConserved
atrioventricular ring	ENSORLG00000013304	MEDMOD049304	nonConserved
atrioventricular ring	ENSORLG00000013304	MEDMOD049305	nonConserved
atrioventricular ring	ENSORLG00000013304	MEDMOD049311	nonConserved
atrioventricular ring	ENSORLG00000013304	MEDMOD049312	nonConserved
atrioventricular ring	ENSORLG00000013304	MEDMOD049313	nonConserved
atrium	ENSORLG00000001993	MEDMOD086424	nonConserved
atrium	ENSORLG00000015256	MEDMOD091089	nonConserved
atrium	ENSORLG00000015256	MEDMOD091093	nonConserved
atrium	ENSORLG00000015256	MEDMOD091096	nonConserved
atrium	ENSORLG00000015256	MEDMOD091100	nonConserved
atrium	ENSORLG00000015256	MEDMOD091103	nonConserved
atrium	ENSORLG00000015256	MEDMOD091106	nonConserved
atrium	ENSORLG00000015256	MEDMOD091108	nonConserved
atrium	ENSORLG00000015888	MEDMOD091410	nonConserved
atrium	ENSORLG00000016760	MEDMOD028562	nonConserved
axial chorda mesoderm	ENSORLG00000004588	MEDMOD067851	nonConserved
axial chorda mesoderm	ENSORLG00000004588	MEDMOD067855	nonConserved
axial chorda mesoderm	ENSORLG00000004588	MEDMOD067867	nonConserved
axial chorda mesoderm	ENSORLG00000004588	MEDMOD067872	nonConserved
axial chorda mesoderm	ENSORLG00000006559	MEDMOD007112	nonConserved
axial chorda mesoderm	ENSORLG00000006559	MEDMOD007116	nonConserved
axial chorda mesoderm	ENSORLG00000006559	MEDMOD007117	nonConserved
axial chorda mesoderm	ENSORLG00000008293	MEDMOD079765	nonConserved
axial chorda mesoderm	ENSORLG00000008293	MEDMOD079766	nonConserved
axial chorda mesoderm	ENSORLG00000008293	MEDMOD079769	nonConserved
axial chorda mesoderm	ENSORLG00000009087	MEDMOD041321	nonConserved
axial chorda mesoderm	ENSORLG00000009087	MEDMOD041324	nonConserved
axial chorda mesoderm	ENSORLG00000009087	MEDMOD041332	nonConserved
axial chorda mesoderm	ENSORLG00000009087	MEDMOD041337	nonConserved
axial chorda mesoderm	ENSORLG00000009803	MEDMOD085200	nonConserved
axial chorda mesoderm	ENSORLG00000009803	MEDMOD085203	nonConserved
axial chorda mesoderm	ENSORLG00000009803	MEDMOD085204	nonConserved
axial chorda mesoderm	ENSORLG00000009803	MEDMOD085206	nonConserved
axial chorda mesoderm	ENSORLG00000009818	MEDMOD008720	nonConserved
axial chorda mesoderm	ENSORLG00000010463	MEDMOD041957	nonConserved
axial chorda mesoderm	ENSORLG00000010463	MEDMOD041958	nonConserved
axial chorda mesoderm	ENSORLG00000010463	MEDMOD041965	nonConserved
axial chorda mesoderm	ENSORLG00000010463	MEDMOD041969	nonConserved
axial chorda mesoderm	ENSORLG00000010463	MEDMOD041970	nonConserved
axial chorda mesoderm	ENSORLG00000010463	MEDMOD041976	nonConserved
axial chorda mesoderm	ENSORLG00000010463	MEDMOD041980	nonConserved
axial chorda mesoderm	ENSORLG00000010463	MEDMOD041983	nonConserved
axial chorda mesoderm	ENSORLG00000010463	MEDMOD041984	nonConserved
axial chorda mesoderm	ENSORLG00000010600	MEDMOD085277	nonConserved
axial chorda mesoderm	ENSORLG00000010600	MEDMOD085278	nonConserved
axial chorda mesoderm	ENSORLG00000010600	MEDMOD085279	conserved
axial chorda mesoderm	ENSORLG00000010856	MEDMOD023984	nonConserved
axial chorda mesoderm	ENSORLG00000010856	MEDMOD023987	nonConserved
axial chorda mesoderm	ENSORLG00000014067	MEDMOD011663	nonConserved
axial chorda mesoderm	ENSORLG00000014067	MEDMOD011664	nonConserved
axial chorda mesoderm	ENSORLG00000014067	MEDMOD011667	nonConserved
axial chorda mesoderm	ENSORLG00000014067	MEDMOD011669	nonConserved
axial chorda mesoderm	ENSORLG00000014067	MEDMOD011671	nonConserved
axial chorda mesoderm	ENSORLG00000014074	MEDMOD030260	nonConserved
axial chorda mesoderm	ENSORLG00000015172	MEDMOD003873	nonConserved
axial chorda mesoderm	ENSORLG00000015267	MEDMOD055428	nonConserved
axial chorda mesoderm	ENSORLG00000015267	MEDMOD055431	nonConserved
axial chorda mesoderm	ENSORLG00000015784	MEDMOD030778	nonConserved
axial chorda mesoderm	ENSORLG00000015784	MEDMOD030780	nonConserved
axial chorda mesoderm	ENSORLG00000015784	MEDMOD030781	nonConserved
axial chorda mesoderm	ENSORLG00000015784	MEDMOD030782	nonConserved
axial chorda mesoderm	ENSORLG00000016830	MEDMOD096066	nonConserved
axial chorda mesoderm	ENSORLG00000017475	MEDMOD031936	nonConserved
axial chorda mesoderm	ENSORLG00000018076	MEDMOD047417	nonConserved
axial hypoblast	ENSORLG00000007566	MEDMOD079289	nonConserved
axial hypoblast	ENSORLG00000007566	MEDMOD079295	nonConserved
axial hypoblast	ENSORLG00000007566	MEDMOD079296	nonConserved
axial hypoblast	ENSORLG00000007566	MEDMOD079297	nonConserved
axial hypoblast	ENSORLG00000007566	MEDMOD079298	nonConserved
axial hypoblast	ENSORLG00000007566	MEDMOD079302	nonConserved
axial hypoblast	ENSORLG00000009503	MEDMOD018628	nonConserved
axial mesoderm	ENSORLG00000009503	MEDMOD018628	nonConserved
axial mesoderm	ENSORLG00000009889	MEDMOD098491	nonConserved
axial mesoderm	ENSORLG00000009889	MEDMOD098498	nonConserved
axial mesoderm	ENSORLG00000009889	MEDMOD098499	nonConserved
axial mesoderm	ENSORLG00000009889	MEDMOD098500	nonConserved
axial mesoderm	ENSORLG00000009889	MEDMOD098502	nonConserved
axial mesoderm	ENSORLG00000009889	MEDMOD098503	nonConserved
axial mesoderm	ENSORLG00000009889	MEDMOD098504	conserved
axial mesoderm	ENSORLG00000009889	MEDMOD098506	conserved
axial mesoderm	ENSORLG00000009889	MEDMOD098507	nonConserved
axial mesoderm	ENSORLG00000009889	MEDMOD098509	nonConserved
axial mesoderm	ENSORLG00000009889	MEDMOD098513	nonConserved
axial mesoderm	ENSORLG00000011117	MEDMOD043731	nonConserved
axial mesoderm	ENSORLG00000011117	MEDMOD043732	nonConserved
axial mesoderm	ENSORLG00000011117	MEDMOD043734	nonConserved
axial mesoderm	ENSORLG00000011117	MEDMOD043736	nonConserved
axial mesoderm	ENSORLG00000011117	MEDMOD043739	nonConserved
axial mesoderm	ENSORLG00000011117	MEDMOD043740	nonConserved
axial mesoderm	ENSORLG00000011117	MEDMOD043742	nonConserved
axial mesoderm	ENSORLG00000011117	MEDMOD043743	nonConserved
axial mesoderm	ENSORLG00000011117	MEDMOD043747	nonConserved
axial mesoderm	ENSORLG00000011117	MEDMOD043751	nonConserved
axial mesoderm	ENSORLG00000011117	MEDMOD043752	nonConserved
axial mesoderm	ENSORLG00000011117	MEDMOD043754	nonConserved
axial mesoderm	ENSORLG00000011117	MEDMOD043756	nonConserved
axial mesoderm	ENSORLG00000011117	MEDMOD043762	nonConserved
axial mesoderm	ENSORLG00000011117	MEDMOD043775	nonConserved
axial mesoderm	ENSORLG00000011117	MEDMOD043777	nonConserved
axial mesoderm	ENSORLG00000014067	MEDMOD011663	nonConserved
axial mesoderm	ENSORLG00000014067	MEDMOD011664	nonConserved
axial mesoderm	ENSORLG00000014067	MEDMOD011667	nonConserved
axial mesoderm	ENSORLG00000014067	MEDMOD011669	nonConserved
axial mesoderm	ENSORLG00000014067	MEDMOD011671	nonConserved
axial mesoderm	ENSORLG00000014130	MEDMOD036574	nonConserved
axial mesoderm	ENSORLG00000014130	MEDMOD036575	nonConserved
axial mesoderm	ENSORLG00000014130	MEDMOD036577	nonConserved
axial mesoderm	ENSORLG00000016105	MEDMOD058580	nonConserved
axial mesoderm	ENSORLG00000018195	MEDMOD053152	nonConserved
axial mesoderm	ENSORLG00000018195	MEDMOD053154	nonConserved
axial mesoderm	ENSORLG00000018195	MEDMOD053155	nonConserved
axial vasculature	ENSORLG00000001940	MEDMOD005303	nonConserved
axial vasculature	ENSORLG00000001940	MEDMOD005305	nonConserved
axial vasculature	ENSORLG00000001940	MEDMOD005306	nonConserved
axial vasculature	ENSORLG00000003162	MEDMOD037600	nonConserved
axial vasculature	ENSORLG00000007621	MEDMOD023260	nonConserved
axial vasculature	ENSORLG00000007621	MEDMOD023262	nonConserved
axial vasculature	ENSORLG00000007621	MEDMOD023264	nonConserved
axial vasculature	ENSORLG00000009005	MEDMOD098055	nonConserved
axial vasculature	ENSORLG00000009101	MEDMOD029351	nonConserved
axial vasculature	ENSORLG00000011162	MEDMOD048060	nonConserved
axial vasculature	ENSORLG00000011162	MEDMOD048066	nonConserved
axial vasculature	ENSORLG00000011162	MEDMOD048067	nonConserved
axial vasculature	ENSORLG00000011923	MEDMOD024359	nonConserved
axial vasculature	ENSORLG00000013548	MEDMOD019166	nonConserved
axial vasculature	ENSORLG00000014474	MEDMOD058116	nonConserved
axial vasculature	ENSORLG00000014474	MEDMOD058121	nonConserved
axial vasculature	ENSORLG00000014474	MEDMOD058125	nonConserved
axial vasculature	ENSORLG00000015664	MEDMOD081727	nonConserved
axial vasculature	ENSORLG00000015664	MEDMOD081734	nonConserved
axial vasculature	ENSORLG00000015664	MEDMOD081737	nonConserved
axial vasculature	ENSORLG00000017711	MEDMOD046836	nonConserved
axis	ENSORLG00000000182	MEDMOD091892	nonConserved
axis	ENSORLG00000001452	MEDMOD020089	nonConserved
axis	ENSORLG00000001475	MEDMOD071900	nonConserved
axis	ENSORLG00000001706	MEDMOD071933	nonConserved
axis	ENSORLG00000001892	MEDMOD086367	nonConserved
axis	ENSORLG00000001892	MEDMOD086369	nonConserved
axis	ENSORLG00000001892	MEDMOD086374	nonConserved
axis	ENSORLG00000001892	MEDMOD086376	nonConserved
axis	ENSORLG00000001892	MEDMOD086378	nonConserved
axis	ENSORLG00000001892	MEDMOD086381	nonConserved
axis	ENSORLG00000001892	MEDMOD086386	conserved
axis	ENSORLG00000001892	MEDMOD086390	nonConserved
axis	ENSORLG00000001892	MEDMOD086397	nonConserved
axis	ENSORLG00000001892	MEDMOD086402	nonConserved
axis	ENSORLG00000001892	MEDMOD086403	nonConserved
axis	ENSORLG00000001892	MEDMOD086404	nonConserved
axis	ENSORLG00000001969	MEDMOD060310	nonConserved
axis	ENSORLG00000001969	MEDMOD060312	nonConserved
axis	ENSORLG00000001969	MEDMOD060313	nonConserved
axis	ENSORLG00000001969	MEDMOD060314	nonConserved
axis	ENSORLG00000001969	MEDMOD060315	nonConserved
axis	ENSORLG00000001969	MEDMOD060316	nonConserved
axis	ENSORLG00000001969	MEDMOD060317	nonConserved
axis	ENSORLG00000001969	MEDMOD060321	nonConserved
axis	ENSORLG00000001969	MEDMOD060324	nonConserved
axis	ENSORLG00000001969	MEDMOD060331	nonConserved
axis	ENSORLG00000001969	MEDMOD060336	nonConserved
axis	ENSORLG00000001969	MEDMOD060337	nonConserved
axis	ENSORLG00000001969	MEDMOD060341	nonConserved
axis	ENSORLG00000001969	MEDMOD060343	conserved
axis	ENSORLG00000001969	MEDMOD060344	nonConserved
axis	ENSORLG00000001969	MEDMOD060347	nonConserved
axis	ENSORLG00000001969	MEDMOD060351	nonConserved
axis	ENSORLG00000001969	MEDMOD060354	nonConserved
axis	ENSORLG00000001969	MEDMOD060359	nonConserved
axis	ENSORLG00000001969	MEDMOD060361	nonConserved
axis	ENSORLG00000001969	MEDMOD060369	nonConserved
axis	ENSORLG00000001969	MEDMOD060370	nonConserved
axis	ENSORLG00000001969	MEDMOD060372	nonConserved
axis	ENSORLG00000002085	MEDMOD072061	nonConserved
axis	ENSORLG00000002085	MEDMOD072062	nonConserved
axis	ENSORLG00000002085	MEDMOD072063	nonConserved
axis	ENSORLG00000002085	MEDMOD072064	nonConserved
axis	ENSORLG00000002226	MEDMOD067399	nonConserved
axis	ENSORLG00000002226	MEDMOD067402	nonConserved
axis	ENSORLG00000002536	MEDMOD020576	nonConserved
axis	ENSORLG00000002536	MEDMOD020583	nonConserved
axis	ENSORLG00000002536	MEDMOD020584	nonConserved
axis	ENSORLG00000002536	MEDMOD020585	nonConserved
axis	ENSORLG00000002864	MEDMOD000483	nonConserved
axis	ENSORLG00000003559	MEDMOD005916	nonConserved
axis	ENSORLG00000004089	MEDMOD097032	nonConserved
axis	ENSORLG00000004360	MEDMOD072992	nonConserved
axis	ENSORLG00000005212	MEDMOD078516	nonConserved
axis	ENSORLG00000005212	MEDMOD078518	nonConserved
axis	ENSORLG00000005244	MEDMOD028910	nonConserved
axis	ENSORLG00000005346	MEDMOD078546	nonConserved
axis	ENSORLG00000005346	MEDMOD078549	nonConserved
axis	ENSORLG00000005346	MEDMOD078555	nonConserved
axis	ENSORLG00000005372	MEDMOD010398	nonConserved
axis	ENSORLG00000005453	MEDMOD078581	nonConserved
axis	ENSORLG00000005453	MEDMOD078582	nonConserved
axis	ENSORLG00000005453	MEDMOD078587	nonConserved
axis	ENSORLG00000005453	MEDMOD078597	nonConserved
axis	ENSORLG00000005453	MEDMOD078602	nonConserved
axis	ENSORLG00000005453	MEDMOD078606	nonConserved
axis	ENSORLG00000005453	MEDMOD078609	nonConserved
axis	ENSORLG00000005453	MEDMOD078611	nonConserved
axis	ENSORLG00000005453	MEDMOD078614	nonConserved
axis	ENSORLG00000005453	MEDMOD078616	nonConserved
axis	ENSORLG00000005453	MEDMOD078617	nonConserved
axis	ENSORLG00000005453	MEDMOD078620	nonConserved
axis	ENSORLG00000005453	MEDMOD078624	nonConserved
axis	ENSORLG00000005453	MEDMOD078629	nonConserved
axis	ENSORLG00000005453	MEDMOD078631	nonConserved
axis	ENSORLG00000005453	MEDMOD078632	nonConserved
axis	ENSORLG00000005453	MEDMOD078633	nonConserved
axis	ENSORLG00000005455	MEDMOD092892	nonConserved
axis	ENSORLG00000005455	MEDMOD092901	nonConserved
axis	ENSORLG00000005455	MEDMOD092907	nonConserved
axis	ENSORLG00000005455	MEDMOD092908	nonConserved
axis	ENSORLG00000005455	MEDMOD092912	nonConserved
axis	ENSORLG00000005455	MEDMOD092916	nonConserved
axis	ENSORLG00000005455	MEDMOD092918	nonConserved
axis	ENSORLG00000005455	MEDMOD092927	nonConserved
axis	ENSORLG00000005612	MEDMOD021561	nonConserved
axis	ENSORLG00000005612	MEDMOD021564	nonConserved
axis	ENSORLG00000005612	MEDMOD021565	nonConserved
axis	ENSORLG00000005612	MEDMOD021566	nonConserved
axis	ENSORLG00000005612	MEDMOD021569	nonConserved
axis	ENSORLG00000005625	MEDMOD078797	nonConserved
axis	ENSORLG00000006066	MEDMOD012879	nonConserved
axis	ENSORLG00000006066	MEDMOD012881	nonConserved
axis	ENSORLG00000006066	MEDMOD012886	nonConserved
axis	ENSORLG00000006792	MEDMOD062366	nonConserved
axis	ENSORLG00000006792	MEDMOD062371	nonConserved
axis	ENSORLG00000006886	MEDMOD013299	nonConserved
axis	ENSORLG00000006886	MEDMOD013301	nonConserved
axis	ENSORLG00000007063	MEDMOD068869	nonConserved
axis	ENSORLG00000007075	MEDMOD040292	nonConserved
axis	ENSORLG00000007292	MEDMOD084118	nonConserved
axis	ENSORLG00000007292	MEDMOD084123	nonConserved
axis	ENSORLG00000007292	MEDMOD084125	nonConserved
axis	ENSORLG00000007292	MEDMOD084128	nonConserved
axis	ENSORLG00000007292	MEDMOD084129	nonConserved
axis	ENSORLG00000007556	MEDMOD069140	nonConserved
axis	ENSORLG00000007556	MEDMOD069143	nonConserved
axis	ENSORLG00000007556	MEDMOD069144	nonConserved
axis	ENSORLG00000007556	MEDMOD069145	nonConserved
axis	ENSORLG00000007556	MEDMOD069151	nonConserved
axis	ENSORLG00000007556	MEDMOD069152	nonConserved
axis	ENSORLG00000007556	MEDMOD069153	nonConserved
axis	ENSORLG00000007556	MEDMOD069165	nonConserved
axis	ENSORLG00000007556	MEDMOD069172	nonConserved
axis	ENSORLG00000007556	MEDMOD069174	nonConserved
axis	ENSORLG00000007556	MEDMOD069175	nonConserved
axis	ENSORLG00000007556	MEDMOD069176	nonConserved
axis	ENSORLG00000007556	MEDMOD069177	nonConserved
axis	ENSORLG00000007556	MEDMOD069178	nonConserved
axis	ENSORLG00000007556	MEDMOD069182	nonConserved
axis	ENSORLG00000007556	MEDMOD069186	nonConserved
axis	ENSORLG00000007556	MEDMOD069188	nonConserved
axis	ENSORLG00000007556	MEDMOD069201	nonConserved
axis	ENSORLG00000007556	MEDMOD069202	nonConserved
axis	ENSORLG00000007556	MEDMOD069204	nonConserved
axis	ENSORLG00000007556	MEDMOD069210	nonConserved
axis	ENSORLG00000007556	MEDMOD069220	nonConserved
axis	ENSORLG00000007556	MEDMOD069222	nonConserved
axis	ENSORLG00000007986	MEDMOD040704	nonConserved
axis	ENSORLG00000007986	MEDMOD040706	nonConserved
axis	ENSORLG00000007986	MEDMOD040708	nonConserved
axis	ENSORLG00000007986	MEDMOD040711	nonConserved
axis	ENSORLG00000007986	MEDMOD040712	nonConserved
axis	ENSORLG00000007986	MEDMOD040716	nonConserved
axis	ENSORLG00000007986	MEDMOD040717	nonConserved
axis	ENSORLG00000007986	MEDMOD040719	nonConserved
axis	ENSORLG00000007986	MEDMOD040720	nonConserved
axis	ENSORLG00000008001	MEDMOD079587	nonConserved
axis	ENSORLG00000008001	MEDMOD079590	nonConserved
axis	ENSORLG00000008001	MEDMOD079595	nonConserved
axis	ENSORLG00000008001	MEDMOD079599	nonConserved
axis	ENSORLG00000008001	MEDMOD079600	nonConserved
axis	ENSORLG00000008001	MEDMOD079602	nonConserved
axis	ENSORLG00000008001	MEDMOD079604	nonConserved
axis	ENSORLG00000008001	MEDMOD079609	nonConserved
axis	ENSORLG00000008001	MEDMOD079611	nonConserved
axis	ENSORLG00000008001	MEDMOD079613	nonConserved
axis	ENSORLG00000008001	MEDMOD079615	nonConserved
axis	ENSORLG00000008127	MEDMOD094260	nonConserved
axis	ENSORLG00000008127	MEDMOD094267	nonConserved
axis	ENSORLG00000008127	MEDMOD094269	nonConserved
axis	ENSORLG00000008127	MEDMOD094271	nonConserved
axis	ENSORLG00000008127	MEDMOD094277	nonConserved
axis	ENSORLG00000008127	MEDMOD094283	nonConserved
axis	ENSORLG00000008127	MEDMOD094285	nonConserved
axis	ENSORLG00000008293	MEDMOD079765	nonConserved
axis	ENSORLG00000008293	MEDMOD079766	nonConserved
axis	ENSORLG00000008293	MEDMOD079769	nonConserved
axis	ENSORLG00000008597	MEDMOD084905	nonConserved
axis	ENSORLG00000008597	MEDMOD084906	nonConserved
axis	ENSORLG00000008724	MEDMOD027279	nonConserved
axis	ENSORLG00000009503	MEDMOD018628	nonConserved
axis	ENSORLG00000009684	MEDMOD047901	nonConserved
axis	ENSORLG00000009772	MEDMOD056304	nonConserved
axis	ENSORLG00000009772	MEDMOD056307	nonConserved
axis	ENSORLG00000009772	MEDMOD056308	nonConserved
axis	ENSORLG00000009772	MEDMOD056312	nonConserved
axis	ENSORLG00000009772	MEDMOD056320	nonConserved
axis	ENSORLG00000009772	MEDMOD056322	nonConserved
axis	ENSORLG00000009772	MEDMOD056324	nonConserved
axis	ENSORLG00000009772	MEDMOD056330	nonConserved
axis	ENSORLG00000009772	MEDMOD056331	nonConserved
axis	ENSORLG00000009772	MEDMOD056332	nonConserved
axis	ENSORLG00000009772	MEDMOD056333	nonConserved
axis	ENSORLG00000009803	MEDMOD085200	nonConserved
axis	ENSORLG00000009803	MEDMOD085203	nonConserved
axis	ENSORLG00000009803	MEDMOD085204	nonConserved
axis	ENSORLG00000009803	MEDMOD085206	nonConserved
axis	ENSORLG00000009885	MEDMOD041427	nonConserved
axis	ENSORLG00000009885	MEDMOD041431	nonConserved
axis	ENSORLG00000009885	MEDMOD041432	nonConserved
axis	ENSORLG00000009885	MEDMOD041436	nonConserved
axis	ENSORLG00000009885	MEDMOD041438	nonConserved
axis	ENSORLG00000009885	MEDMOD041447	nonConserved
axis	ENSORLG00000009885	MEDMOD041448	nonConserved
axis	ENSORLG00000009885	MEDMOD041450	nonConserved
axis	ENSORLG00000009885	MEDMOD041452	nonConserved
axis	ENSORLG00000009885	MEDMOD041453	nonConserved
axis	ENSORLG00000009885	MEDMOD041455	nonConserved
axis	ENSORLG00000009885	MEDMOD041463	nonConserved
axis	ENSORLG00000009885	MEDMOD041467	nonConserved
axis	ENSORLG00000009885	MEDMOD041471	nonConserved
axis	ENSORLG00000009885	MEDMOD041472	nonConserved
axis	ENSORLG00000009889	MEDMOD098491	nonConserved
axis	ENSORLG00000009889	MEDMOD098498	nonConserved
axis	ENSORLG00000009889	MEDMOD098499	nonConserved
axis	ENSORLG00000009889	MEDMOD098500	nonConserved
axis	ENSORLG00000009889	MEDMOD098502	nonConserved
axis	ENSORLG00000009889	MEDMOD098503	nonConserved
axis	ENSORLG00000009889	MEDMOD098504	conserved
axis	ENSORLG00000009889	MEDMOD098506	conserved
axis	ENSORLG00000009889	MEDMOD098507	nonConserved
axis	ENSORLG00000009889	MEDMOD098509	nonConserved
axis	ENSORLG00000009889	MEDMOD098513	nonConserved
axis	ENSORLG00000009987	MEDMOD069826	nonConserved
axis	ENSORLG00000009987	MEDMOD069828	nonConserved
axis	ENSORLG00000010463	MEDMOD041957	nonConserved
axis	ENSORLG00000010463	MEDMOD041958	nonConserved
axis	ENSORLG00000010463	MEDMOD041965	nonConserved
axis	ENSORLG00000010463	MEDMOD041969	nonConserved
axis	ENSORLG00000010463	MEDMOD041970	nonConserved
axis	ENSORLG00000010463	MEDMOD041976	nonConserved
axis	ENSORLG00000010463	MEDMOD041980	nonConserved
axis	ENSORLG00000010463	MEDMOD041983	nonConserved
axis	ENSORLG00000010463	MEDMOD041984	nonConserved
axis	ENSORLG00000010856	MEDMOD023984	nonConserved
axis	ENSORLG00000010856	MEDMOD023987	nonConserved
axis	ENSORLG00000010920	MEDMOD057012	nonConserved
axis	ENSORLG00000010920	MEDMOD057013	nonConserved
axis	ENSORLG00000010920	MEDMOD057016	nonConserved
axis	ENSORLG00000011117	MEDMOD043731	nonConserved
axis	ENSORLG00000011117	MEDMOD043732	nonConserved
axis	ENSORLG00000011117	MEDMOD043734	nonConserved
axis	ENSORLG00000011117	MEDMOD043736	nonConserved
axis	ENSORLG00000011117	MEDMOD043739	nonConserved
axis	ENSORLG00000011117	MEDMOD043740	nonConserved
axis	ENSORLG00000011117	MEDMOD043742	nonConserved
axis	ENSORLG00000011117	MEDMOD043743	nonConserved
axis	ENSORLG00000011117	MEDMOD043747	nonConserved
axis	ENSORLG00000011117	MEDMOD043751	nonConserved
axis	ENSORLG00000011117	MEDMOD043752	nonConserved
axis	ENSORLG00000011117	MEDMOD043754	nonConserved
axis	ENSORLG00000011117	MEDMOD043756	nonConserved
axis	ENSORLG00000011117	MEDMOD043762	nonConserved
axis	ENSORLG00000011117	MEDMOD043775	nonConserved
axis	ENSORLG00000011117	MEDMOD043777	nonConserved
axis	ENSORLG00000011362	MEDMOD014360	nonConserved
axis	ENSORLG00000011362	MEDMOD014362	nonConserved
axis	ENSORLG00000011362	MEDMOD014365	nonConserved
axis	ENSORLG00000011362	MEDMOD014368	nonConserved
axis	ENSORLG00000011430	MEDMOD048143	nonConserved
axis	ENSORLG00000011430	MEDMOD048148	nonConserved
axis	ENSORLG00000011430	MEDMOD048151	nonConserved
axis	ENSORLG00000011813	MEDMOD089930	nonConserved
axis	ENSORLG00000011813	MEDMOD089933	nonConserved
axis	ENSORLG00000011813	MEDMOD089935	nonConserved
axis	ENSORLG00000011813	MEDMOD089938	nonConserved
axis	ENSORLG00000011813	MEDMOD089940	nonConserved
axis	ENSORLG00000011909	MEDMOD036262	nonConserved
axis	ENSORLG00000011909	MEDMOD036265	nonConserved
axis	ENSORLG00000011909	MEDMOD036268	nonConserved
axis	ENSORLG00000012220	MEDMOD029758	nonConserved
axis	ENSORLG00000012695	MEDMOD057445	nonConserved
axis	ENSORLG00000012985	MEDMOD042819	nonConserved
axis	ENSORLG00000013071	MEDMOD011427	nonConserved
axis	ENSORLG00000013120	MEDMOD011477	nonConserved
axis	ENSORLG00000013120	MEDMOD011479	nonConserved
axis	ENSORLG00000013303	MEDMOD090403	nonConserved
axis	ENSORLG00000013303	MEDMOD090408	nonConserved
axis	ENSORLG00000013303	MEDMOD090411	nonConserved
axis	ENSORLG00000013303	MEDMOD090412	nonConserved
axis	ENSORLG00000013303	MEDMOD090413	nonConserved
axis	ENSORLG00000013303	MEDMOD090415	nonConserved
axis	ENSORLG00000013303	MEDMOD090418	nonConserved
axis	ENSORLG00000013303	MEDMOD090425	conserved
axis	ENSORLG00000013303	MEDMOD090429	nonConserved
axis	ENSORLG00000014074	MEDMOD030260	nonConserved
axis	ENSORLG00000014204	MEDMOD011720	nonConserved
axis	ENSORLG00000014541	MEDMOD070863	nonConserved
axis	ENSORLG00000014567	MEDMOD055089	nonConserved
axis	ENSORLG00000015279	MEDMOD081673	nonConserved
axis	ENSORLG00000015331	MEDMOD055454	nonConserved
axis	ENSORLG00000015894	MEDMOD050606	nonConserved
axis	ENSORLG00000015894	MEDMOD050608	nonConserved
axis	ENSORLG00000015894	MEDMOD050609	nonConserved
axis	ENSORLG00000016105	MEDMOD058580	nonConserved
axis	ENSORLG00000016137	MEDMOD031104	nonConserved
axis	ENSORLG00000016137	MEDMOD031105	nonConserved
axis	ENSORLG00000016137	MEDMOD031109	nonConserved
axis	ENSORLG00000016137	MEDMOD031110	nonConserved
axis	ENSORLG00000016137	MEDMOD031114	nonConserved
axis	ENSORLG00000016137	MEDMOD031115	nonConserved
axis	ENSORLG00000016137	MEDMOD031117	nonConserved
axis	ENSORLG00000016137	MEDMOD031119	nonConserved
axis	ENSORLG00000016137	MEDMOD031120	nonConserved
axis	ENSORLG00000016137	MEDMOD031121	nonConserved
axis	ENSORLG00000016137	MEDMOD031122	nonConserved
axis	ENSORLG00000016137	MEDMOD031124	nonConserved
axis	ENSORLG00000016642	MEDMOD058843	nonConserved
axis	ENSORLG00000016642	MEDMOD058846	nonConserved
axis	ENSORLG00000016642	MEDMOD058850	nonConserved
axis	ENSORLG00000016642	MEDMOD058852	nonConserved
axis	ENSORLG00000016642	MEDMOD058856	nonConserved
axis	ENSORLG00000016642	MEDMOD058857	nonConserved
axis	ENSORLG00000016830	MEDMOD096066	nonConserved
axis	ENSORLG00000017407	MEDMOD052063	nonConserved
axis	ENSORLG00000017407	MEDMOD052065	nonConserved
axis	ENSORLG00000017407	MEDMOD052069	nonConserved
axis	ENSORLG00000017407	MEDMOD052070	nonConserved
axis	ENSORLG00000017407	MEDMOD052071	nonConserved
axis	ENSORLG00000017407	MEDMOD052072	nonConserved
axis	ENSORLG00000017407	MEDMOD052075	nonConserved
axis	ENSORLG00000017407	MEDMOD052079	nonConserved
axis	ENSORLG00000017407	MEDMOD052088	conserved
axis	ENSORLG00000017407	MEDMOD052090	nonConserved
axis	ENSORLG00000017407	MEDMOD052093	nonConserved
axis	ENSORLG00000017407	MEDMOD052095	nonConserved
axis	ENSORLG00000017407	MEDMOD052099	nonConserved
axis	ENSORLG00000017407	MEDMOD052100	nonConserved
axis	ENSORLG00000017407	MEDMOD052101	nonConserved
axis	ENSORLG00000017407	MEDMOD052102	nonConserved
axis	ENSORLG00000017407	MEDMOD052105	nonConserved
axis	ENSORLG00000017407	MEDMOD052106	nonConserved
axis	ENSORLG00000017407	MEDMOD052107	nonConserved
axis	ENSORLG00000017407	MEDMOD052109	nonConserved
[truncated: 61,833 more rows]
